# Supplementary material for: Decoding the RNA Regulatory Network in Medaka (Oryzias latipes) Spermatogenesis: Insights from a Germ Cell Reprogramming Model
Source: Animals (Basel). 2026 Jan 26;16(3):389. doi: 10.3390/ani16030389 (PMC12896521; doi:10.3390/ani16030389)
Supplement: Supplementary file 1 [file animals-16-00389-s001.zip]

Archive with 1 entries (1 files):
- animals-4080292-supplementary.xlsx
