# Supplementary material for: Decoding the RNA Regulatory Network in Medaka (Oryzias latipes) Spermatogenesis: Insights from a Germ Cell Reprogramming Model
Source: Animals (Basel). 2026 Jan 26;16(3):389. doi: 10.3390/ani16030389 (PMC12896521; doi:10.3390/ani16030389)
Supplement: Supplementary file 1 [file animals-16-00389-s001.zip › animals-4080292-supplementary.xlsx]

## Sheet: Supplemental Table S1
Supplemental Table S1. Primers
Primer names	Forward Primer ( 5’- 3’ )	Reverse Primer ( 5’- 3’ )	Function
circ0852_dp	CAGGTAGCACTTGTCGTTTGTT	TAGGTTCTGACATGCCTCATCA	circRNAs verification
circ4803_dp	GCAGAGATGTGTGGAAGTACAGGAC	CTGGCATCCTGGTGGTTTTGG
circ3043_dp	TTTGTGGTGCATGGGATTGG	CTTGCATCTGCTGTCCTCGG
circ2557_dp	GACAGACTTGTGGTACCTGCG	ACATCTACCTGTGGACCAGC
circ1543_dp	GAGAGGCAGGAGCAAGAGTTT	GCACCACCTGTCGATGTGTT
circ2030_dp	ATCCGCAAGGAAGCTGGC	CCCGACCAATAACAAAAACTCCT
circ0852_qPCR	AGCGCCTCCAGTTAAGGAAC	ACAACAAACGACAAGTGCTACC	RT-qPCR
circ4803_qPCR	AACAGGCTGACCGTCTCCC	GAGCCGTCCCGTTTGGTT
circ3043_qPCR	TCGGGGTTACGTTGAAGAGG	GAGGTAGACTTCGTCCACGC
circ2557_qPCR	GACAGCTTATAAAGGGGACAAACGTTA	GGGTGGAGATCTTTGTGATCATGT
circ1543_qPCR	CAGAAGCCATGTGCCTTCACA	GATATCAGTGGACCAGCTGCC
circ2030_qPCR	TCCAAGGAGAAGACGACCTG	AAGTTTTGGACCTCAGTGCC
β-actin	TATCATTCGCCTGAAACCGAT	CTTTGCACATGCCAGATCCG
miR-221	GGCAGCTACATTGTCTGCTGGGTTTC	Universal reverse Q primer
miR-430d	GCGTAAGTGCTTCTCTTTGGGGTTG	Universal reverse Q primer
miR-15a	GGCTAGCAGCACGGAATGGTTTG	Universal reverse Q primer
U6 snRNA	TTGGAACGATACAGAGAAGATTAGCA	GAAAATGAGGAACGCTTCACGA
ddx4_qPCR	GCTACCAGATGAGGGAGATCGAG	GTAGGAAGGTCTGCTCCACGT
tcf3a_qPCR	AGTCACCACGAAGACTCTGTTG	CACCCTCTCCCTAGCGTTGT
paqr5a_qPCR	GCTCTTCCATGTGTTCGCTATCC	GCAGCAAAAGTGCAACATCG

## Sheet: Supplemental Table S2
Supplemental Table S2. RNA-seq Quality Control and Mapping Statistics for Gonadal Samples
Sample_name	Raw_reads	Clean_reads	Raw_bases(G)	Clean_bases(G)	Error rate(%)	Q20(%)	Q30(%)	GC_content(%)	Total mapped	Multiple mapped	Uniquely mapped
foxl3_O1	105806136	102757346	15.87	15.41	0.03	97.71	93.86	52.11	89123650 (86.73%)	3626592 (3.53%)	85497058 (83.2%)
foxl3_O2	105685152	103328354	15.85	15.5	0.03	97.77	93.82	49.46	93618023 (90.6%)	4306157 (4.17%)	89311866 (86.44%)
foxl3_O3	104570862	99074052	15.69	14.86	0.03	97.45	93.47	52.77	88270596 (89.1%)	4133408 (4.17%)	84137188 (84.92%)
WT_O1	91470948	89149740	13.72	13.37	0.03	96.75	91.93	51.23	79982577 (89.72%)	3921674 (4.4%)	76060903 (85.32%)
WT_O2	89582332	87310728	13.44	13.1	0.03	97.05	92.32	51.46	78865467 (90.33%)	3585282 (4.11%)	75280185 (86.22%)
WT_O3	102000348	99625614	15.3	14.94	0.03	96.89	92.15	50.99	89364806 (89.7%)	4849790 (4.87%)	84515016 (84.83%)
WT_T1	97492908	95110210	14.62	14.27	0.03	97.81	93.83	48.73	85363255 (89.75%)	3950787 (4.15%)	81412468 (85.6%)
WT_T2	93755368	91766076	14.06	13.76	0.03	97.64	93.14	48.92	82157091 (89.53%)	4281047 (4.67%)	77876044 (84.86%)
WT_T3	104958954	102575496	15.74	15.39	0.03	97.56	92.97	48.93	90661263 (88.38%)	4319860 (4.21%)	86341403 (84.17%)

## Sheet: Supplemental Table S3
Supplemental Table S3. Small RNA-seq (sRNA) Quality Control and Mapping Statistics for Gonadal Samples
Sample	Reads	Bases	Error rate	Q20	Q30	GC content	Total sRNA	Mapped sRNA
WT_T1	16934107	0.847G	0.0001	0.9908	0.9656	0.4864	16105475 (100.00%)	14693376 (91.23%)
WT_T3	16539144	0.827G	0.0001	0.9931	0.9729	0.484	15915351 (100.00%)	14486224 (91.02%)
WT_T2	19267313	0.963G	0.0001	0.9929	0.9728	0.4854	18675418 (100.00%)	16863954 (90.30%)
foxl3_O2	20772872	1.039G	0.0001	0.9912	0.9666	0.4856	19977697 (100.00%)	18367673 (91.94%)
foxl3_O3	18953457	0.948G	0.0001	0.9918	0.9692	0.4932	16725073 (100.00%)	15809564 (94.53%)
foxl3_O1	19004924	0.950G	0.0001	0.9911	0.9668	0.4864	18064258 (100.00%)	16729391 (92.61%)
WT_O1	17088963	0.854G	0.0001	0.9929	0.9718	0.4836	16416842 (100.00%)	15084060 (91.88%)
WT_O2	17633496	0.882G	0.0001	0.9936	0.9748	0.4908	16613472 (100.00%)	15648496 (94.19%)
WT_O3	21266616	1.063G	0.0001	0.9928	0.9717	0.4852	20554595 (100.00%)	19020752 (92.54%)

## Sheet: Supplemental Table S4
Supplemental Table S4. Classification of Small RNA Types and Mapping Statistics Across Gonadal Samples
Types	foxl3_O1	foxl3_O1(percent)	foxl3_O2	foxl3_O2(percent)	foxl3_O3	foxl3_O3(percent)	WT_O1	WT_O1(percent)	WT_O2	WT_O2(percent)	WT_O3	WT_O3(percent)	WT_T1	WT_T1(percent)	WT_T2	WT_T2(percent)	WT_T3	WT_T3(percent)
total	16729391	1	18367673	1	15809564	1	15084060	1	15648496	1	19020752	1	14693376	1	16863954	1	14486224	1
known_miRNA	3518935	0.2103	2909540	0.1584	5309565	0.3358	4186882	0.2776	7045710	0.4502	5693013	0.2993	2768448	0.1884	2196522	0.1302	2087527	0.1441
rRNA	30696	0.0018	36225	0.002	38254	0.0024	77091	0.0051	55736	0.0036	52137	0.0027	45314	0.0031	30099	0.0018	19230	0.0013
tRNA	1916	0.0001	1507	0.0001	1587	0.0001	3166	0.0002	5496	0.0004	2416	0.0001	1683	0.0001	1809	0.0001	9894	0.0007
snRNA	6632	0.0004	9303	0.0005	5213	0.0003	6130	0.0004	5271	0.0003	5281	0.0003	17419	0.0012	19270	0.0011	14282	0.001
snoRNA	31484	0.0019	31329	0.0017	36489	0.0023	45543	0.003	60931	0.0039	48882	0.0026	29903	0.002	32829	0.0019	25646	0.0018
repeat	678301	0.0405	857117	0.0467	599809	0.0379	475105	0.0315	370467	0.0237	633467	0.0333	603027	0.041	737382	0.0437	614619	0.0424
novel_miRNA	79311	0.0047	84923	0.0046	199960	0.0126	167131	0.0111	243781	0.0156	173389	0.0091	140989	0.0096	114041	0.0068	133436	0.0092
exon:+	1116284	0.0667	1347624	0.0734	979717	0.062	847483	0.0562	841897	0.0538	1068647	0.0562	1087858	0.074	1364574	0.0809	1186381	0.0819
exon:-	1426584	0.0853	1676438	0.0913	1068410	0.0676	1104345	0.0732	883351	0.0564	1440857	0.0758	1366174	0.093	1688471	0.1001	1370243	0.0946
intron:+	2598705	0.1553	3037232	0.1654	2062633	0.1305	2117062	0.1404	1577537	0.1008	2666202	0.1402	2257847	0.1537	2854145	0.1692	2388980	0.1649
intron:-	1039311	0.0621	1181438	0.0643	731208	0.0463	826248	0.0548	577820	0.0369	935352	0.0492	824442	0.0561	1018437	0.0604	860949	0.0594
other	6201232	0.3707	7194997	0.3917	4776719	0.3021	5227874	0.3466	3980499	0.2544	6301109	0.3313	5550272	0.3777	6806375	0.4036	5775037	0.3987

## Sheet: Supplemental Table S5
Supplemental Table S5. Core mRNAs candidates related to spermatogenesis
gene_id	foxl3_O_FPKM	WT_O_FPKM	log2FoldChange	pvalue	padj	WT_O_FPKM	WT_T_FPKM	log2FoldChange	pvalue	padj
ENSORLG00000000046	153.671	264.626	-1.01137	0.00188368	0.0152203	264.626	57.9857	2.37776	1.16E-15	1.83E-14
ENSORLG00000000073	19.8507	34.3272	-1.01754	0.00154523	0.0131293	34.3272	5.00184	2.96556	1.59E-22	4.00E-21
ENSORLG00000000251	75.3104	197.127	-1.61453	2.37E-06	5.78E-05	197.127	0.691094	8.26482	4.80E-93	1.69E-90
ENSORLG00000000283	23.4165	40.5518	-0.927248	0.00552537	0.0351554	40.5518	0.570401	6.08992	1.24E-60	1.56E-58
ENSORLG00000000317	13.2218	43.2808	-1.9192	1.57E-05	0.000297557	43.2808	1.9954	4.437	1.90E-35	9.00E-34
ENSORLG00000000381	0.0636513	0.914041	-4.03495	7.67E-05	0.00114344	0.914041	0.00614033	7.24866	2.89E-07	1.81E-06
ENSORLG00000000391	7.77672	252.612	-5.22778	0.00299883	0.0219902	252.612	14.5941	4.29709	0.0133761	0.0309407
ENSORLG00000000419	127.135	450.414	-2.05112	2.74E-08	1.13E-06	450.414	0.082195	12.5206	1.52E-78	3.42E-76
ENSORLG00000000476	2.45589	6.7245	-1.68874	4.28E-05	0.000699216	6.7245	0.808266	3.24123	8.02E-18	1.49E-16
ENSORLG00000000487	0.829681	2.01566	-2.15918	8.10E-05	0.00119538	2.01566	0.462449	3.79108	6.58E-11	6.64E-10
ENSORLG00000000511	16.767	31.6166	-1.14255	0.000608634	0.00618837	31.6166	0.931055	5.27137	1.93E-49	1.58E-47
ENSORLG00000000533	19.3972	51.4548	-1.6517	7.56E-06	0.000157696	51.4548	17.5234	1.78912	9.86E-07	5.68E-06
ENSORLG00000000545	0.253553	17.3159	-5.10077	2.42E-14	2.96E-12	17.3159	0.114395	6.19465	8.29E-19	1.68E-17
ENSORLG00000000559	0.481337	5.88759	-4.43113	1.36E-13	1.51E-11	5.88759	0.048737	8.09307	3.84E-36	1.87E-34
ENSORLG00000000614	38.2224	62.622	-0.9391	0.0024012	0.0185159	62.622	13.471	2.40317	2.52E-17	4.57E-16
ENSORLG00000000615	245.705	485.54	-1.21077	9.23E-05	0.00132923	485.54	177.056	1.64588	1.30E-08	9.83E-08
ENSORLG00000000706	0.892884	3.68825	-2.14258	0.00309941	0.0225426	3.68825	0.131022	4.97267	4.29E-08	3.03E-07
ENSORLG00000000744	1.30036	3.0677	-1.4606	0.00230754	0.0179699	3.0677	0.0993233	5.12363	4.21E-23	1.10E-21
ENSORLG00000000770	10.5478	19.2567	-1.02079	0.00305562	0.0223211	19.2567	3.25762	2.66519	3.33E-14	4.66E-13
ENSORLG00000000799	15.4134	24.1267	-0.875538	0.00632778	0.0388826	24.1267	6.15321	2.0956	5.33E-13	6.73E-12
ENSORLG00000000847	2.24703	6.90562	-1.86072	9.60E-06	0.000194131	6.90562	0.107091	6.24526	7.91E-33	3.38E-31
ENSORLG00000000884	301.537	607.924	-1.23854	7.43E-05	0.00111316	607.924	226.994	1.6066	2.04E-08	1.51E-07
ENSORLG00000000890	36.1643	57.3328	-0.891162	0.00601456	0.0375053	57.3328	12.4032	2.3958	1.79E-16	3.05E-15
ENSORLG00000000932	51.4089	82.5071	-0.912409	0.00449263	0.0300327	82.5071	54.3488	0.789802	0.00427949	0.0114905
ENSORLG00000000951	24.4995	41.2211	-0.980404	0.00216625	0.0170688	41.2211	16.4656	1.51118	6.55E-08	4.50E-07
ENSORLG00000000965	2.83488	46.9666	-4.26089	0.000311093	0.00359281	46.9666	2.53022	4.39676	0.00059459	0.00198828
ENSORLG00000001000	5.53707	11.2842	-1.25536	0.000425132	0.00465007	11.2842	0.130144	6.6241	8.34E-35	3.87E-33
ENSORLG00000001014	19.8192	37.8121	-1.16068	0.000416077	0.00457627	37.8121	23.8223	0.854283	0.00191766	0.00566514
ENSORLG00000001025	5.69477	12.9615	-1.28475	0.000180509	0.00231869	12.9615	0.481708	4.66875	1.54E-36	7.60E-35
ENSORLG00000001050	5.3383	11.4731	-0.886019	0.00647369	0.0396208	11.4731	0.751487	3.47939	2.00E-28	7.02E-27
ENSORLG00000001059	1.24799	2.85713	-1.36969	0.000207185	0.0025926	2.85713	0.281699	3.08513	2.47E-14	3.49E-13
ENSORLG00000001060	8.83343	15.0096	-0.992949	0.0019945	0.015961	15.0096	8.21877	1.05132	0.000108228	0.000429626
ENSORLG00000001083	12.6246	23.4078	-1.12226	0.00188464	0.0152231	23.4078	2.28118	3.54752	1.22E-30	4.76E-29
ENSORLG00000001087	0.182641	1.14337	-2.86495	0.00155492	0.0131925	1.14337	0.0303927	5.3369	1.79E-07	1.16E-06
ENSORLG00000001111	8.94178	13.9654	-0.871495	0.00563684	0.0356721	13.9654	2.08621	2.92774	5.23E-22	1.28E-20
ENSORLG00000001226	20.4026	39.77	-1.17862	0.000378918	0.00423371	39.77	1.18148	5.20433	1.04E-42	6.59E-41
ENSORLG00000001343	45.4245	72.8363	-0.830522	0.00857285	0.0487476	72.8363	41.869	0.673723	0.0129261	0.0300441
ENSORLG00000001387	17.0767	29.389	-1.00814	0.00344497	0.0244382	29.389	0.0416723	9.62174	1.51E-50	1.30E-48
ENSORLG00000001416	23.9619	41.5982	-1.02273	0.00131078	0.011545	41.5982	10.7948	2.13317	5.16E-14	7.13E-13
ENSORLG00000001421	58.6464	107.954	-1.10662	0.000873996	0.00831731	107.954	4.1295	4.89867	7.65E-50	6.37E-48
ENSORLG00000001425	0.969747	15.5871	-4.23528	1.03E-09	5.80E-08	15.5871	0.0202633	9.70155	1.87E-16	3.17E-15
ENSORLG00000001434	13.6891	21.3839	-0.869878	0.00580128	0.0364518	21.3839	4.316	2.4944	6.87E-18	1.29E-16
ENSORLG00000001453	1.47667	3.34034	-1.40582	0.00117025	0.0105328	3.34034	0.935648	2.0269	6.33E-08	4.36E-07
ENSORLG00000001499	0.2697	3.31072	-3.83506	0.000449303	0.00485744	3.31072	0.138166	4.74853	1.03E-07	6.86E-07
ENSORLG00000001508	78.0924	155.173	-1.2556	0.000203925	0.00255451	155.173	9.48069	4.42426	1.68E-41	1.03E-39
ENSORLG00000001545	29.5992	46.5339	-0.878609	0.00734687	0.0437386	46.5339	6.84941	3.00853	3.92E-21	9.12E-20
ENSORLG00000001595	36.9545	56.0553	-0.830643	0.00803194	0.0466546	56.0553	15.811	2.03852	1.79E-12	2.15E-11
ENSORLG00000001615	5.14219	17.3669	-1.98438	0.000336482	0.00384335	17.3669	2.45451	3.01252	3.61E-08	2.58E-07
ENSORLG00000001618	4.24071	13.5804	-2.42375	1.61E-05	0.000304012	13.5804	3.15367	2.81737	4.36E-10	4.02E-09
ENSORLG00000001630	33.1699	52.5323	-0.890149	0.00500056	0.0325843	52.5323	1.71333	5.1271	1.11E-53	1.10E-51
ENSORLG00000001654	1.31015	2.36042	-2.09443	0.00571477	0.0360565	2.36042	0.114055	6.49161	6.94E-07	4.10E-06
ENSORLG00000001680	10.8074	19.6655	-1.09372	0.00322209	0.0231929	19.6655	0.0408613	9.07377	5.00E-47	3.81E-45
ENSORLG00000001696	34.4481	59.8487	-1.02254	0.00519173	0.0335395	59.8487	19.9856	1.76761	4.21E-07	2.58E-06
ENSORLG00000001728	50.6893	133.403	-1.62248	3.25E-06	7.64E-05	133.403	4.40413	5.10737	1.10E-54	1.12E-52
ENSORLG00000001759	6.529	11.6422	-1.06014	0.00441924	0.0296542	11.6422	1.95029	2.75941	5.51E-12	6.20E-11
ENSORLG00000001791	393.168	946.997	-1.25771	0.000424116	0.00464355	946.997	15.8246	5.42483	3.90E-43	2.53E-41
ENSORLG00000001801	32.5526	110.088	-1.98779	3.02E-08	1.23E-06	110.088	0.0885773	10.4155	1.05E-97	4.35E-95
ENSORLG00000001816	14.8029	25.3545	-1.0063	0.00254409	0.0193186	25.3545	2.46503	3.55164	1.34E-30	5.21E-29
ENSORLG00000001863	145.867	256.984	-1.04241	0.00571883	0.0360747	256.984	10.5227	4.79924	9.47E-44	6.32E-42
ENSORLG00000001912	33.6854	84.7727	-1.55813	2.17E-06	5.39E-05	84.7727	0.0776707	10.2587	9.33E-68	1.46E-65
ENSORLG00000001935	0.979576	5.76216	-2.82396	0.000112624	0.0015711	5.76216	1.65014	2.11356	0.001885	0.00557851
ENSORLG00000001957	1.29323	3.19747	-1.53543	0.00794586	0.0462854	3.19747	0.852485	2.09358	0.00023192	0.000857956
ENSORLG00000001959	10.8528	18.6727	-1.01493	0.0019295	0.0155251	18.6727	4.02238	2.40374	1.17E-14	1.71E-13
ENSORLG00000001973	21.5063	48.4448	-1.41958	7.27E-05	0.00109531	48.4448	4.36112	4.31358	1.39E-43	9.24E-42
ENSORLG00000001976	4.89798	6.90394	-1.15308	0.00229764	0.0179046	6.90394	1.48642	3.26238	3.82E-15	5.78E-14
ENSORLG00000001978	13.7581	27.1279	-1.20717	0.00051473	0.00542546	27.1279	0.637775	5.54591	8.56E-39	4.60E-37
ENSORLG00000001979	30.3528	72.5495	-1.48047	7.84E-05	0.00116557	72.5495	6.08535	3.76649	2.52E-29	9.24E-28
ENSORLG00000002003	0.411953	32.308	-6.37283	1.83E-25	1.04E-22	32.308	0.0202407	10.4486	3.64E-34	1.65E-32
ENSORLG00000002020	0.523171	1.60649	-1.85461	0.000193679	0.00244872	1.60649	0.0507047	5.15578	2.39E-18	4.69E-17
ENSORLG00000002043	3.05761	4.87883	-0.900504	0.00628109	0.0387168	4.87883	1.10493	2.32725	1.23E-14	1.78E-13
ENSORLG00000002065	11.0935	18.8731	-0.955597	0.00313582	0.0227238	18.8731	8.70873	1.26432	2.16E-05	9.81E-05
ENSORLG00000002095	31.4648	52.3574	-0.96195	0.00202952	0.016168	52.3574	20.3733	1.54857	1.61E-08	1.21E-07
ENSORLG00000002127	21.8621	37.7369	-1.01457	0.00164052	0.0137213	37.7369	14.4361	1.57312	3.36E-08	2.42E-07
ENSORLG00000002148	14.5744	27.6788	-1.1506	0.00166881	0.0139119	27.6788	6.40035	2.29786	9.56E-11	9.47E-10
ENSORLG00000002190	38.4292	65.3811	-0.993599	0.00429632	0.0289944	65.3811	1.12863	6.04523	2.47E-45	1.73E-43
ENSORLG00000002202	119.069	247.927	-1.28379	0.000186818	0.00237899	247.927	13.55	4.37959	1.55E-40	9.01E-39
ENSORLG00000002208	1.88129	7.5639	-2.23279	1.52E-07	5.21E-06	7.5639	0.451126	4.2598	2.88E-23	7.65E-22
ENSORLG00000002209	16.9524	62.3413	-2.10777	1.07E-08	4.86E-07	62.3413	0.280028	7.98022	2.73E-77	5.79E-75
ENSORLG00000002234	4.29179	9.90308	-1.39688	0.00586895	0.036779	9.90308	3.39854	1.65626	0.00015907	0.000608763
ENSORLG00000002235	19.2141	31.5635	-0.95035	0.00348521	0.0246551	31.5635	8.7974	2.02808	1.10E-10	1.08E-09
ENSORLG00000002302	6.66735	14.4835	-1.33627	0.000432627	0.00472337	14.4835	1.04549	3.81032	2.06E-25	6.14E-24
ENSORLG00000002307	2.12797	4.77863	-2.57848	1.74E-06	4.46E-05	4.77863	4.24176	1.16301	0.0021401	0.00624153
ENSORLG00000002334	14.7052	29.2452	-1.21308	0.000248139	0.00300511	29.2452	1.38479	4.5865	6.12E-46	4.42E-44
ENSORLG00000002356	22.8083	37.3174	-0.937111	0.00586378	0.0367531	37.3174	15.4397	1.45934	2.60E-06	1.39E-05
ENSORLG00000002374	2.6615	6.47068	-1.50579	0.0017992	0.0147178	6.47068	0.00424933	10.6817	1.49E-31	6.03E-30
ENSORLG00000002420	0.0531913	0.822648	-4.11776	0.000445956	0.00483308	0.822648	0.162581	2.48935	0.00723405	0.0182238
ENSORLG00000002455	6.513	11.1694	-1.01062	0.00448959	0.0300294	11.1694	2.80651	2.18166	8.91E-12	9.86E-11
ENSORLG00000002507	2.54488	11.4827	-2.40212	2.80E-05	0.000489196	11.4827	0.17494	6.20287	1.43E-16	2.45E-15
ENSORLG00000002533	0.0309383	0.207141	-4.2231	0.00486879	0.0319316	0.207141	0.0442847	3.6878	0.0128824	0.0299504
ENSORLG00000002538	1.07013	68.5675	-6.22833	4.54E-11	3.39E-09	68.5675	0.263517	8.1654	2.01E-08	1.49E-07
ENSORLG00000002542	26.9364	45.6036	-0.987776	0.00132758	0.0116668	45.6036	7.83825	2.72772	7.06E-21	1.62E-19
ENSORLG00000002548	1.42046	46.3177	-5.26044	1.46E-06	3.84E-05	46.3177	0.0180127	11.3895	1.74E-19	3.66E-18
ENSORLG00000002577	9.92309	19.33	-1.21567	0.00119284	0.0107007	19.33	1.84883	3.54615	3.30E-19	6.84E-18
ENSORLG00000002583	0.504456	4.68621	-3.84033	1.07E-16	1.95E-14	4.68621	0.529353	4.15895	1.74E-22	4.38E-21
ENSORLG00000002594	6.5223	33.6258	-2.59431	1.09E-08	4.94E-07	33.6258	0.324641	6.87939	6.50E-47	4.94E-45
ENSORLG00000002606	0.149205	0.385549	-2.58582	0.00106317	0.00975999	0.385549	0.051633	3.05161	8.21E-05	0.000334302
ENSORLG00000002613	9.82808	16.5932	-0.983555	0.00190065	0.0153209	16.5932	0.542356	5.12086	3.93E-50	3.31E-48
ENSORLG00000002621	9.14118	15.27	-1.00611	0.00780787	0.045706	15.27	5.98419	1.78856	9.52E-07	5.50E-06
ENSORLG00000002633	2.2218	5.28132	-1.47767	0.000472013	0.00505881	5.28132	2.08895	1.52561	5.30E-05	0.000223798
ENSORLG00000002645	80.8165	224.648	-1.69874	1.21E-05	0.000236881	224.648	35.6905	2.84243	1.19E-22	3.02E-21
ENSORLG00000002648	12.5988	19.871	-0.884941	0.00430668	0.0290588	19.871	4.7012	2.26702	9.06E-16	1.45E-14
ENSORLG00000002720	20.098	54.8114	-1.6844	0.000643599	0.00647747	54.8114	0.178941	8.4271	4.86E-71	8.59E-69
ENSORLG00000002770	5.34501	10.6543	-1.22471	0.00642856	0.0393855	10.6543	0.867806	3.81302	3.07E-15	4.68E-14
ENSORLG00000002811	2.46497	6.92438	-1.94362	0.00025019	0.00302478	6.92438	1.34687	3.43592	4.04E-10	3.73E-09
ENSORLG00000002829	9.99152	20.2603	-1.24471	0.000813113	0.00783918	20.2603	1.69737	3.77224	2.58E-16	4.31E-15
ENSORLG00000002846	32.657	62.2301	-1.15599	0.0006458	0.0064879	62.2301	0.0331847	11.0345	1.55E-28	5.48E-27
ENSORLG00000002874	5.71736	26.0571	-2.41227	7.17E-05	0.00108378	26.0571	0.123349	7.86392	7.56E-24	2.08E-22
ENSORLG00000002936	27.0526	46.4647	-1.03745	0.0021218	0.0167784	46.4647	1.11225	5.67864	4.71E-56	5.13E-54
ENSORLG00000002950	8.77197	14.7016	-0.974617	0.00436196	0.0293255	14.7016	1.94238	3.10672	1.65E-19	3.46E-18
ENSORLG00000002967	8.66449	23.4255	-1.65886	0.000185644	0.00236959	23.4255	1.16475	4.52157	5.68E-26	1.76E-24
ENSORLG00000002983	84.9669	623.644	-1.99195	1.01E-07	3.62E-06	623.644	0.023243	13.5983	2.83E-102	1.31E-99
ENSORLG00000003020	11.1438	40.1502	-2.07175	0.00594963	0.037181	40.1502	8.33911	2.44219	0.000998129	0.00316148
ENSORLG00000003144	26.945	43.8904	-0.928835	0.00484288	0.0318384	43.8904	5.28142	3.24042	3.99E-25	1.18E-23
ENSORLG00000003145	159.577	401.11	-1.55423	4.43E-05	0.000720747	401.11	0.0160133	14.4986	5.18E-145	2.60E-141
ENSORLG00000003159	33.6145	58.5724	-0.89054	0.0061001	0.0378741	58.5724	8.99951	2.45202	1.19E-15	1.86E-14
ENSORLG00000003194	1.99077	6.76132	-2.04176	0.000426306	0.00466011	6.76132	0.698642	3.78708	3.06E-10	2.87E-09
ENSORLG00000003203	5.20251	9.63716	-1.11309	0.00431478	0.0290913	9.63716	0.661294	4.07899	5.33E-20	1.15E-18
ENSORLG00000003267	31.9463	49.6185	-0.875733	0.00397926	0.0272499	49.6185	17.4473	1.73809	6.23E-10	5.65E-09
ENSORLG00000003276	20.8742	33.4975	-0.983018	0.00190008	0.0153198	33.4975	12.9353	1.66538	4.48E-09	3.62E-08
ENSORLG00000003308	0.483686	0.94988	-1.20363	0.00677969	0.0410461	0.94988	0.407492	1.44463	0.000527731	0.00178715
ENSORLG00000003318	5.80501	11.8622	-1.31127	1.91E-05	0.000351976	11.8622	6.9433	0.886464	0.00111907	0.00349977
ENSORLG00000003332	7.80868	12.3251	-0.911659	0.00348269	0.0246484	12.3251	2.55632	2.48668	3.32E-18	6.42E-17
ENSORLG00000003333	1.41898	15.2624	-3.65822	2.74E-22	1.10E-19	15.2624	3.21345	2.43543	1.21E-13	1.62E-12
ENSORLG00000003334	20.9359	37.8478	-1.0795	0.00143222	0.0123863	37.8478	5.4492	2.98294	3.93E-21	9.15E-20
ENSORLG00000003355	0.804121	10.3985	-3.92357	1.38E-23	6.60E-21	10.3985	0.304319	5.27327	6.22E-42	3.86E-40
ENSORLG00000003385	6.2767	10.7706	-0.905934	0.00871515	0.0493821	10.7706	6.38011	0.652844	0.0205496	0.0446326
ENSORLG00000003392	9.60003	15.3632	-0.907596	0.00537286	0.0344079	15.3632	6.30107	1.48722	4.85E-07	2.95E-06
ENSORLG00000003407	2.67315	5.28971	-1.22028	0.0062514	0.0385876	5.28971	1.39935	2.27376	2.50E-07	1.58E-06
ENSORLG00000003422	1.34529	2.34498	-1.18652	0.000667895	0.00666632	2.34498	1.17236	1.21709	0.000115685	0.000456032
ENSORLG00000003464	44.0244	95.6184	-1.27143	0.000120382	0.00165968	95.6184	16.5357	2.30397	3.46E-14	4.83E-13
ENSORLG00000003475	3.86993	11.2982	-1.77561	2.23E-05	0.000401541	11.2982	1.43236	3.17284	2.43E-12	2.87E-11
ENSORLG00000003477	9.10321	14.8107	-0.996101	0.00238392	0.0184371	14.8107	3.80375	2.14684	5.93E-11	6.01E-10
ENSORLG00000003488	8.47599	15.3634	-1.0858	0.00293591	0.0216567	15.3634	0.209731	6.3687	1.20E-47	9.34E-46
ENSORLG00000003498	1.79803	3.64491	-1.25073	0.00046544	0.00500132	3.64491	1.83198	1.18329	0.000373439	0.00131178
ENSORLG00000003503	128.028	210.403	-0.944816	0.00534928	0.0343066	210.403	2.70145	6.47032	1.11E-56	1.24E-54
ENSORLG00000003560	15.84	27.9065	-1.04361	0.0026544	0.0200016	27.9065	13.4946	1.23804	2.00E-05	9.14E-05
ENSORLG00000003622	1.51245	5.54021	-2.09776	8.84E-07	2.49E-05	5.54021	0.0298513	7.71607	3.78E-50	3.20E-48
ENSORLG00000003636	3.05033	7.47969	-1.51855	9.17E-05	0.00132262	7.47969	0.135965	5.95892	4.97E-36	2.40E-34
ENSORLG00000003651	13.0194	24.6629	-1.14691	0.00160491	0.013484	24.6629	1.38467	4.3383	5.49E-32	2.27E-30
ENSORLG00000003674	2.72289	10.209	-2.13805	4.33E-08	1.69E-06	10.209	1.10043	3.40123	1.59E-27	5.37E-26
ENSORLG00000003688	9.54657	16.1904	-1.00093	0.00614388	0.0380617	16.1904	0.186722	6.59656	3.18E-44	2.15E-42
ENSORLG00000003698	13.9153	23.6727	-0.993938	0.00305271	0.0223089	23.6727	6.26969	2.1053	1.03E-11	1.13E-10
ENSORLG00000003701	2.73373	6.54601	-1.48655	0.00148973	0.0127929	6.54601	0.143534	5.68842	4.52E-23	1.18E-21
ENSORLG00000003702	9.42605	37.4342	-2.22897	4.08E-06	9.25E-05	37.4342	0.104856	8.9867	5.44E-41	3.25E-39
ENSORLG00000003714	14.591	25.9818	-1.05898	0.00155372	0.0131888	25.9818	0.415974	6.1474	1.41E-51	1.29E-49
ENSORLG00000003810	0.440571	1.45992	-1.86611	1.56E-05	0.000296334	1.45992	0.044668	5.08572	5.05E-13	6.39E-12
ENSORLG00000003879	21.3865	47.1645	-1.36821	0.000858248	0.00819833	47.1645	22.3431	1.26648	0.00060373	0.00201537
ENSORLG00000003883	20.8752	34.6251	-0.940406	0.00279197	0.0208121	34.6251	8.45997	2.14168	2.30E-13	3.00E-12
ENSORLG00000003884	17.6026	40.5771	-1.53032	0.00013418	0.00181662	40.5771	1.23243	5.33626	1.10E-32	4.64E-31
ENSORLG00000003909	70.1845	134.268	-1.16154	0.000344024	0.00391306	134.268	17.1112	3.15447	7.27E-23	1.88E-21
ENSORLG00000003921	1.35876	3.14007	-1.4437	0.000154882	0.00203685	3.14007	1.29858	1.46504	4.98E-05	0.000211157
ENSORLG00000003998	22.0263	36.8876	-0.968113	0.00363513	0.02542	36.8876	11.7049	1.84093	3.32E-11	3.48E-10
ENSORLG00000004005	17.8657	31.9452	-1.06542	0.00104092	0.0096097	31.9452	5.48204	2.72974	3.23E-18	6.27E-17
ENSORLG00000004023	0.417016	5.52536	-3.75952	0.000472077	0.00505881	5.52536	0.057233	6.76551	3.92E-08	2.78E-07
ENSORLG00000004029	91.8105	145.602	-0.890124	0.00718705	0.0429607	145.602	18.2562	3.18219	5.51E-27	1.81E-25
ENSORLG00000004049	35.5888	61.2092	-1.0077	0.00387344	0.026644	61.2092	13.449	2.37112	1.98E-13	2.59E-12
ENSORLG00000004060	3.04982	6.01485	-1.21088	0.00529577	0.0340746	6.01485	0.43362	3.98001	1.75E-16	2.98E-15
ENSORLG00000004066	8.7691	15.9216	-1.10652	0.00429032	0.0289752	15.9216	2.89238	2.67682	2.12E-13	2.77E-12
ENSORLG00000004087	1.7569	5.24273	-1.80568	0.00248272	0.0189543	5.24273	0.214278	4.79469	3.08E-13	3.96E-12
ENSORLG00000004093	11.8034	23.7861	-1.2395	0.000194405	0.00245702	23.7861	0.761148	5.14862	8.34E-50	6.91E-48
ENSORLG00000004102	17.5061	29.4378	-0.984253	0.00142712	0.0123573	29.4378	4.53495	2.88261	2.55E-22	6.35E-21
ENSORLG00000004161	1.32949	6.69017	-2.38133	0.00342322	0.0243132	6.69017	0.15295	5.36946	1.84E-12	2.21E-11
ENSORLG00000004193	6.37504	10.9066	-1.00059	0.00531785	0.0341622	10.9066	1.21038	3.35691	1.82E-18	3.59E-17
ENSORLG00000004228	14.2791	26.5685	-1.13298	0.00484862	0.0318465	26.5685	5.01796	2.58673	2.54E-09	2.12E-08
ENSORLG00000004244	5.0774	21.2924	-2.38075	7.87E-06	0.000162738	21.2924	0.510572	6.79086	2.23E-28	7.82E-27
ENSORLG00000004282	9.66778	31.3812	-1.65288	0.000478332	0.00511035	31.3812	0.148977	7.81077	2.14E-42	1.35E-40
ENSORLG00000004289	8.17131	13.8871	-1.00149	0.00524904	0.0338479	13.8871	5.43614	1.57953	3.02E-06	1.60E-05
ENSORLG00000004312	0.827469	6.19649	-3.13217	8.24E-08	3.00E-06	6.19649	0.0452977	7.2356	7.73E-26	2.37E-24
ENSORLG00000004318	1.90988	5.18271	-1.66857	2.79E-05	0.000486892	5.18271	0.106061	5.79556	6.77E-36	3.25E-34
ENSORLG00000004327	5.67802	13.4264	-1.70935	0.00790152	0.0461016	13.4264	7.1946	1.48682	0.0152582	0.0345752
ENSORLG00000004348	0.458102	5.21003	-3.73669	7.45E-11	5.34E-09	5.21003	0.037678	7.29465	6.65E-28	2.28E-26
ENSORLG00000004388	18.5037	34.7077	-1.13388	0.000981705	0.00915508	34.7077	11.3695	1.79638	2.26E-08	1.66E-07
ENSORLG00000004421	17.345	34.9969	-1.24406	0.000125251	0.00171411	34.9969	1.06671	5.2294	1.75E-50	1.50E-48
ENSORLG00000004447	0.119364	1.00297	-3.29919	5.48E-07	1.62E-05	1.00297	0.150208	2.88027	5.85E-09	4.65E-08
ENSORLG00000004534	0.977895	98.1093	-6.84934	0.000804938	0.00777096	98.1093	4.74616	4.55113	0.0127732	0.029738
ENSORLG00000004546	15.8685	25.6145	-0.918248	0.00371527	0.0257867	25.6145	2.94244	3.30646	6.56E-25	1.91E-23
ENSORLG00000004576	12.9484	20.0077	-0.855236	0.00601993	0.0375256	20.0077	7.31434	1.63643	6.19E-09	4.91E-08
ENSORLG00000004586	1.06477	75.6778	-6.35081	0.0011897	0.010678	75.6778	4.58203	4.22577	0.0128784	0.0299432
ENSORLG00000004590	14.911	24.312	-0.936499	0.0036253	0.025382	24.312	4.23223	2.71144	1.41E-19	2.99E-18
ENSORLG00000004600	2.00985	4.39017	-0.918392	0.00329719	0.0235982	4.39017	0.295867	3.70141	2.66E-28	9.28E-27
ENSORLG00000004602	56.8029	101.972	-1.07426	0.00058592	0.00599707	101.972	31.0515	1.90544	3.35E-11	3.50E-10
ENSORLG00000004619	9.61389	15.2655	-0.900426	0.00493047	0.0322225	15.2655	6.93081	1.33046	6.66E-06	3.31E-05
ENSORLG00000004629	0.153688	2.17669	-4.18769	0.000565814	0.00584542	2.17669	0.286263	3.34889	0.00280767	0.0079446
ENSORLG00000004652	43.3971	66.2594	-0.838081	0.00610164	0.0378741	66.2594	31.013	1.28126	3.94E-06	2.04E-05
ENSORLG00000004676	13.3496	20.8869	-0.871985	0.00664091	0.0403718	20.8869	4.01651	2.54183	4.11E-18	7.90E-17
ENSORLG00000004712	42.7507	91.76	-1.33228	0.00023323	0.0028618	91.76	0.944206	6.78901	6.36E-60	7.79E-58
ENSORLG00000004715	12.2449	19.2344	-0.851014	0.008486	0.0484311	19.2344	8.65721	1.31704	8.12E-06	3.97E-05
ENSORLG00000004716	11.5174	20.4785	-1.0485	0.000615164	0.00624448	20.4785	3.72581	2.54583	5.33E-19	1.09E-17
ENSORLG00000004740	14.7289	25.8495	-1.03545	0.00209	0.0165752	25.8495	1.38918	4.41812	9.77E-32	4.00E-30
ENSORLG00000004743	3.70775	10.7365	-1.31687	0.00306792	0.0223877	10.7365	0.968799	3.16273	6.45E-20	1.39E-18
ENSORLG00000004746	19.6026	59.0373	-1.817	5.35E-08	2.04E-06	59.0373	0.470062	7.14432	5.15E-66	7.58E-64
ENSORLG00000004768	36.8191	60.8519	-0.950225	0.00524253	0.0338121	60.8519	10.6657	2.70003	3.41E-20	7.53E-19
ENSORLG00000004780	2.48831	4.99702	-1.27882	0.000445055	0.00482776	4.99702	1.73601	1.85165	5.40E-08	3.76E-07
ENSORLG00000004829	6.89872	11.1806	-0.922769	0.00425082	0.0287532	11.1806	3.71217	1.77713	6.97E-10	6.29E-09
ENSORLG00000004844	35.9499	73.209	-1.28447	0.00034631	0.00393274	73.209	0.38858	7.73404	8.33E-50	6.91E-48
ENSORLG00000004880	8.68193	14.4598	-0.964087	0.00226283	0.0176723	14.4598	3.15007	2.38581	5.11E-17	9.09E-16
ENSORLG00000004892	7.06694	11.2536	-0.901803	0.00364425	0.0254636	11.2536	8.23985	0.651974	0.0197336	0.0430945
ENSORLG00000004896	54.8051	101.996	-1.12348	0.00142785	0.0123576	101.996	2.54988	5.46534	3.56E-45	2.48E-43
ENSORLG00000004920	1.06562	1.02225	-1.76	0.00347132	0.0245857	1.02225	0.223421	4.34142	7.79E-11	7.80E-10
ENSORLG00000004964	9.25181	19.6715	-1.31759	3.71E-05	0.000622224	19.6715	1.83582	3.60758	1.91E-30	7.38E-29
ENSORLG00000005041	6.04458	13.0764	-1.34109	0.00218174	0.0171642	13.0764	5.46469	1.45043	0.000268597	0.000977995
ENSORLG00000005054	0.434066	1.65764	-2.1616	6.68E-05	0.00101756	1.65764	0.051684	5.19094	2.97E-25	8.82E-24
ENSORLG00000005087	2.28681	8.71545	-2.16297	2.30E-06	5.66E-05	8.71545	0.393048	4.66077	1.04E-26	3.35E-25
ENSORLG00000005123	0.762219	1.70194	-1.39009	0.00309998	0.0225426	1.70194	0.785963	1.30491	0.000930737	0.00296808
ENSORLG00000005144	2.54584	6.02492	-1.48829	0.000516443	0.00544188	6.02492	0.882798	2.96311	1.30E-11	1.41E-10
ENSORLG00000005165	5.08074	17.4452	-2.00869	1.19E-08	5.31E-07	17.4452	7.27529	1.4497	1.61E-06	8.96E-06
ENSORLG00000005177	7.71589	12.2104	-0.881045	0.00476618	0.0314394	12.2104	3.19132	2.11615	5.09E-12	5.75E-11
ENSORLG00000005187	2.2808	4.5567	-1.22681	0.00405908	0.0276839	4.5567	0.522179	3.31363	4.65E-13	5.90E-12
ENSORLG00000005195	30.6312	59.3278	-1.18222	0.000202119	0.00253785	59.3278	12.6862	2.41378	3.97E-16	6.51E-15
ENSORLG00000005288	4.19559	13.1362	-1.87547	5.46E-06	0.000119091	13.1362	1.98932	2.91268	2.07E-22	5.18E-21
ENSORLG00000005289	33.0661	123.449	-1.48599	0.000218012	0.00270615	123.449	3.03897	2.39742	9.73E-11	9.63E-10
ENSORLG00000005414	75.9732	131.686	-1.02037	0.00275896	0.0206225	131.686	0.102931	10.4859	9.55E-106	5.50E-103
ENSORLG00000005420	12.8861	22.3246	-1.08746	0.00239685	0.018506	22.3246	5.12756	2.34488	1.20E-13	1.60E-12
ENSORLG00000005428	2.45823	5.90275	-1.49224	4.20E-05	0.000690083	5.90275	0.792172	3.08513	8.08E-17	1.41E-15
ENSORLG00000005450	0.235488	0.941263	-2.22086	0.000938849	0.0088256	0.941263	0.241801	2.14237	0.000474612	0.00162653
ENSORLG00000005500	19.3092	31.7975	-0.940439	0.00748261	0.0443377	31.7975	7.68935	2.2252	2.41E-11	2.55E-10
ENSORLG00000005572	12.1388	21.3163	-1.03941	0.00273608	0.0205218	21.3163	1.98975	3.61464	5.79E-26	1.79E-24
ENSORLG00000005573	2.71278	8.12673	-1.81308	0.000487738	0.00519045	8.12673	1.34561	2.78592	1.77E-09	1.51E-08
ENSORLG00000005617	1.39162	3.10144	-1.37832	0.000785355	0.00762144	3.10144	0.626234	2.49865	7.25E-11	7.27E-10
ENSORLG00000005640	21.8585	45.2744	-1.27567	0.000356971	0.00402922	45.2744	10.4627	2.30203	3.61E-14	5.04E-13
ENSORLG00000005687	2.31615	5.11569	-1.38082	0.000251848	0.00304066	5.11569	1.38872	2.20132	2.22E-09	1.87E-08
ENSORLG00000005696	24.0218	43.039	-1.0541	0.00418678	0.0284179	43.039	3.83424	3.41171	4.27E-19	8.79E-18
ENSORLG00000005733	51.7481	97.8311	-1.14303	0.000493132	0.00523998	97.8311	6.55726	3.99197	7.62E-38	3.97E-36
ENSORLG00000005739	3.24092	5.23553	-0.910527	0.00370555	0.0257596	5.23553	1.09981	3.17317	1.14E-23	3.10E-22
ENSORLG00000005760	7.07918	10.8096	-0.855829	0.00627776	0.038703	10.8096	1.98244	2.63625	3.42E-17	6.15E-16
ENSORLG00000005780	66.7383	129.925	-1.18813	0.000308774	0.00357191	129.925	0.290002	8.99344	3.69E-109	2.50E-106
ENSORLG00000005790	37.5449	89.9666	-1.48816	2.65E-06	6.39E-05	89.9666	18.8478	2.44229	3.14E-17	5.66E-16
ENSORLG00000005806	5.50951	10.3243	-1.1314	0.000978106	0.00913597	10.3243	0.991012	3.56771	9.44E-27	3.05E-25
ENSORLG00000005814	18.5632	28.5323	-0.849364	0.00533569	0.0342381	28.5323	10.9636	1.56632	1.40E-08	1.06E-07
ENSORLG00000005824	5.6644	19.6434	-2.07	0.000707917	0.00699471	19.6434	0.0148163	10.384	1.06E-23	2.89E-22
ENSORLG00000005872	666.491	1254.54	-1.14109	0.000507919	0.00537128	1254.54	701.487	1.02223	0.000888967	0.00284727
ENSORLG00000005962	1.48538	33.3284	-4.7133	4.24E-07	1.29E-05	33.3284	0.00934167	11.5919	7.26E-21	1.67E-19
ENSORLG00000005977	31.4543	55.5273	-1.04475	0.00175216	0.0144466	55.5273	0.466046	7.08319	9.31E-76	1.88E-73
ENSORLG00000006000	7.00318	12.6693	-1.08042	0.00178665	0.0146333	12.6693	4.50298	1.67458	2.39E-07	1.52E-06
ENSORLG00000006004	42.793	71.0523	-0.959002	0.00356225	0.0250536	71.0523	37.4765	1.11232	0.000208372	0.000777965
ENSORLG00000006043	0.220646	0.96259	-2.30513	0.00381909	0.0263624	0.96259	0.168202	2.65765	0.00239498	0.00689619
ENSORLG00000006071	1.46958	5.37508	-2.1701	1.43E-06	3.79E-05	5.37508	0.209653	4.86407	8.79E-19	1.78E-17
ENSORLG00000006082	3.12002	6.22514	-1.22272	0.000531413	0.00555658	6.22514	0.839066	3.08218	1.26E-18	2.51E-17
ENSORLG00000006084	0.220106	4.00562	-4.40165	4.77E-05	0.000766308	4.00562	0.215054	4.37142	3.39E-05	0.00014882
ENSORLG00000006101	30.6914	50.9328	-0.958576	0.0042052	0.0285095	50.9328	24.4101	1.2441	6.50E-05	0.000269962
ENSORLG00000006104	0.447211	2.01435	-2.40433	8.32E-09	3.87E-07	2.01435	0.0874137	4.71296	9.31E-33	3.94E-31
ENSORLG00000006106	22.797	47.9033	-1.29838	0.000897204	0.0085084	47.9033	13.1815	2.04773	3.58E-08	2.56E-07
ENSORLG00000006126	3.61734	12.4142	-2.04831	1.27E-05	0.000247833	12.4142	1.40047	3.38565	3.86E-12	4.45E-11
ENSORLG00000006139	48.241	74.565	-0.84409	0.00815396	0.0471929	74.565	30.9532	1.45808	2.22E-07	1.42E-06
ENSORLG00000006154	1.35911	3.19084	-1.45374	0.00840372	0.0481342	3.19084	0.211225	4.10167	3.92E-11	4.05E-10
ENSORLG00000006158	0.775241	5.54014	-2.99514	8.97E-07	2.51E-05	5.54014	0.0783903	6.1391	1.08E-19	2.30E-18
ENSORLG00000006159	12.4897	19.935	-1.10721	0.00123518	0.0109996	19.935	5.76319	1.94963	2.13E-11	2.28E-10
ENSORLG00000006187	0.0906857	1.26965	-4.00886	0.00402525	0.0274853	1.26965	0.087653	4.01344	0.00372558	0.0101734
ENSORLG00000006229	124.352	196.075	-0.885713	0.00375454	0.0260082	196.075	38.6041	2.53454	6.39E-18	1.20E-16
ENSORLG00000006252	2.24408	5.77859	-1.6641	0.000264456	0.00315412	5.77859	0.831085	2.92782	4.86E-12	5.52E-11
ENSORLG00000006256	13.1545	23.8856	-1.0875	0.000697688	0.00691102	23.8856	14.2051	0.938256	0.000809153	0.00261114
ENSORLG00000006269	90.2854	171.222	-1.14668	0.00069779	0.00691102	171.222	3.81026	5.67915	1.05E-62	1.39E-60
ENSORLG00000006271	23.6891	48.2266	-1.25165	0.000246884	0.00299402	48.2266	11.7372	2.22576	1.24E-12	1.51E-11
ENSORLG00000006290	56.2353	113.093	-1.23298	0.00879371	0.0497476	113.093	0.302946	8.67085	4.72E-34	2.13E-32
ENSORLG00000006319	12.225	22.1084	-1.08475	0.000536548	0.00559374	22.1084	6.60105	1.93285	2.08E-10	1.99E-09
ENSORLG00000006326	24.6515	41.5525	-0.979965	0.00233199	0.0181324	41.5525	5.0857	3.21789	2.40E-24	6.79E-23
ENSORLG00000006334	9.4118	18.4644	-1.19835	0.000735483	0.00721868	18.4644	5.86112	1.83844	5.24E-08	3.65E-07
ENSORLG00000006355	10.5821	18.3954	-1.02653	0.00361684	0.0253422	18.3954	5.81198	1.84974	1.36E-07	8.92E-07
ENSORLG00000006371	1.04987	3.09278	-1.78692	3.51E-06	8.16E-05	3.09278	0.134563	4.70082	4.34E-29	1.58E-27
ENSORLG00000006376	18.4101	29.0385	-0.883341	0.00831388	0.0477761	29.0385	11.9751	1.4661	8.18E-07	4.79E-06
ENSORLG00000006408	0.0301373	0.561551	-4.92573	7.25E-05	0.00109338	0.561551	0.0740587	2.99167	0.000103965	0.000414245
ENSORLG00000006440	5.77192	13.7349	-1.44297	0.000239705	0.00292602	13.7349	0.439487	5.2934	2.68E-27	8.93E-26
ENSORLG00000006441	20.3071	44.5621	-1.35982	0.000151169	0.00199842	44.5621	0.191325	8.02437	7.60E-13	9.48E-12
ENSORLG00000006445	21.771	34.5371	-0.893457	0.00486735	0.0319281	34.5371	11.6859	1.75275	4.65E-10	4.27E-09
ENSORLG00000006472	1.77317	6.50616	-2.11264	7.34E-07	2.10E-05	6.50616	0.996405	2.89035	1.32E-12	1.60E-11
ENSORLG00000006474	0.531206	1.37118	-1.41617	0.000737811	0.0072375	1.37118	0.682924	1.01357	0.00205361	0.00601822
ENSORLG00000006485	0.396466	2.96514	-2.76316	0.00307298	0.0224107	2.96514	0.267014	3.53118	0.000116951	0.000460454
ENSORLG00000006494	11.4391	28.0931	-1.52294	3.90E-06	8.89E-05	28.0931	8.78715	1.86013	4.55E-08	3.20E-07
ENSORLG00000006496	13.8242	34.6242	-1.5496	2.05E-05	0.000374186	34.6242	0.305139	6.99917	1.34E-55	1.45E-53
ENSORLG00000006552	105.129	163.179	-0.86085	0.00599966	0.0374322	163.179	37.2555	2.31626	3.13E-16	5.19E-15
ENSORLG00000006562	1.54874	3.11644	-1.0098	0.00669218	0.0405815	3.11644	1.21574	1.07423	0.00102625	0.0032409
ENSORLG00000006563	59.5082	112.494	-1.12536	0.000928707	0.0087485	112.494	34.1716	1.89218	5.37E-09	4.30E-08
ENSORLG00000006566	17.6824	27.8542	-0.883255	0.00424482	0.0287291	27.8542	8.28013	1.93556	2.23E-11	2.37E-10
ENSORLG00000006583	11.6696	19.9707	-1.00294	0.00187044	0.015136	19.9707	5.57115	2.02837	4.84E-11	4.96E-10
ENSORLG00000006603	1.43604	8.66065	-2.81339	0.0039029	0.0268101	8.66065	0.0431583	7.6341	4.30E-10	3.97E-09
ENSORLG00000006604	269.828	592.806	-1.3587	0.000372077	0.00416913	592.806	0.818804	9.68168	2.94E-111	2.35E-108
ENSORLG00000006623	30.9732	66.7171	-1.33231	9.88E-05	0.00140566	66.7171	0.64125	6.88968	1.15E-82	3.02E-80
ENSORLG00000006630	105.886	162.941	-0.84777	0.00705937	0.042378	162.941	32.4951	2.50923	4.04E-17	7.24E-16
ENSORLG00000006631	26.2255	44.2504	-1.02786	0.00147564	0.0126904	44.2504	12.725	2.24476	1.60E-14	2.30E-13
ENSORLG00000006709	0.84211	3.74988	-2.38203	0.000127674	0.0017412	3.74988	0.0442863	6.55	1.35E-18	2.68E-17
ENSORLG00000006731	66.0861	115.797	-1.03539	0.00176538	0.014515	115.797	31.6593	2.05709	1.17E-12	1.43E-11
ENSORLG00000006747	7.97219	14.653	-1.11068	0.000401692	0.00444046	14.653	9.00493	0.893043	0.00151125	0.00459426
ENSORLG00000006790	1.90416	5.91926	-1.85678	0.000143181	0.00191285	5.91926	1.78983	1.90382	1.25E-05	5.94E-05
ENSORLG00000006807	17.096	32.834	-1.16942	0.000185794	0.00237022	32.834	8.749	2.09334	3.67E-13	4.69E-12
ENSORLG00000006821	31.9637	49.3509	-0.90803	0.00346767	0.0245746	49.3509	17.0174	1.79917	2.30E-10	2.19E-09
ENSORLG00000006822	134.52	598.157	-2.37819	2.89E-10	1.83E-08	598.157	0.394376	10.7458	3.10E-83	8.20E-81
ENSORLG00000006839	54.0711	93.5851	-1.01721	0.00307005	0.0223955	93.5851	8.81173	3.59122	4.38E-27	1.45E-25
ENSORLG00000006854	40.346	88.1662	-1.35443	2.32E-05	0.000417069	88.1662	1.36084	6.21459	8.22E-66	1.20E-63
ENSORLG00000006910	39.1419	62.549	-0.902572	0.0050362	0.0327682	62.549	18.9137	1.91063	7.56E-11	7.57E-10
ENSORLG00000006927	16.5064	25.9967	-0.886287	0.00830775	0.0477625	25.9967	11.5071	1.36743	8.95E-06	4.35E-05
ENSORLG00000006935	0.286538	2.11125	-3.11778	1.02E-05	0.000204014	2.11125	0.341946	2.82971	1.65E-05	7.64E-05
ENSORLG00000006956	14.2692	21.3225	-0.808878	0.00812025	0.0470444	21.3225	12.2427	0.987355	0.000307147	0.00110057
ENSORLG00000007104	14.4323	25.2887	-1.03698	0.00132266	0.0116293	25.2887	3.63596	2.999	5.29E-19	1.08E-17
ENSORLG00000007111	33.5058	58.8573	-1.03963	0.00207689	0.0164863	58.8573	12.6531	2.40394	7.72E-14	1.05E-12
ENSORLG00000007151	17.8104	46.1034	-1.59919	1.82E-06	4.65E-05	46.1034	2.49995	4.39794	3.30E-37	1.68E-35
ENSORLG00000007152	25.9948	40.1138	-0.855303	0.00686153	0.0414705	40.1138	14.0807	1.69556	1.51E-08	1.13E-07
ENSORLG00000007168	16.729	36.4746	-1.34912	0.00610203	0.0378741	36.4746	1.93937	4.41254	1.93E-13	2.53E-12
ENSORLG00000007177	0.766522	3.94878	-2.48378	5.06E-09	2.44E-07	3.94878	0.0658653	5.99193	2.68E-36	1.31E-34
ENSORLG00000007193	24.3273	41.3714	-0.9906	0.00245767	0.0188077	41.3714	5.50236	3.07772	3.34E-23	8.80E-22
ENSORLG00000007208	20.9014	38.8058	-1.11951	0.00103093	0.00953118	38.8058	8.7758	2.33677	9.01E-15	1.32E-13
ENSORLG00000007212	5.60776	10.1147	-1.07717	0.00665136	0.0404042	10.1147	2.62414	2.13942	2.60E-10	2.46E-09
ENSORLG00000007215	10.942	24.3775	-1.38012	0.00122919	0.0109546	24.3775	2.41225	3.52657	4.66E-18	8.91E-17
ENSORLG00000007220	8.9026	19.483	-1.3571	0.00723865	0.0431815	19.483	6.78887	1.70987	0.000273857	0.000995085
ENSORLG00000007232	0.072457	8.96797	-7.14893	0.000437112	0.00475919	8.96797	0.0405507	7.83612	1.39E-05	6.53E-05
ENSORLG00000007272	41.8462	76.9867	-1.10544	0.000652948	0.00654299	76.9867	23.3337	1.9068	5.69E-11	5.78E-10
ENSORLG00000007304	4.07368	7.18853	-1.04748	0.00539218	0.0345004	7.18853	2.95696	1.4683	2.22E-05	0.000100369
ENSORLG00000007317	8.00696	14.1053	-1.04601	0.00237743	0.0184048	14.1053	0.073749	7.7581	1.98E-24	5.61E-23
ENSORLG00000007464	68.1589	158.002	-1.43585	0.000178433	0.00229954	158.002	0.247499	9.46139	5.28E-62	6.80E-60
ENSORLG00000007479	19.6123	34.0798	-1.02351	0.00136597	0.0119301	34.0798	5.43449	2.87429	6.95E-22	1.69E-20
ENSORLG00000007498	11.7954	21.8227	-1.11245	0.00291576	0.0215436	21.8227	3.59516	2.79076	1.62E-14	2.32E-13
ENSORLG00000007519	7.2978	19.0808	-1.61292	9.42E-05	0.00135013	19.0808	1.19883	4.17739	6.93E-21	1.59E-19
ENSORLG00000007530	13.8491	21.0052	-0.872854	0.00477093	0.0314548	21.0052	7.47232	1.61425	1.17E-08	8.95E-08
ENSORLG00000007645	11.6533	18.8555	-0.952203	0.00489257	0.0320516	18.8555	2.78997	3.02825	3.43E-19	7.10E-18
ENSORLG00000007660	13.8904	22.2092	-1.03657	0.0030487	0.0222842	22.2092	2.27059	3.69466	6.08E-25	1.78E-23
ENSORLG00000007663	32.5109	61.9659	-1.15965	0.000404002	0.00446055	61.9659	2.41198	4.88069	1.36E-40	7.94E-39
ENSORLG00000007678	0.517719	1.0994	-1.9083	0.00309994	0.0225426	1.0994	0.245027	2.45412	8.20E-05	0.000333798
ENSORLG00000007687	3.56493	15.1998	-2.31947	1.11E-09	6.25E-08	15.1998	0.228244	6.24626	1.24E-64	1.74E-62
ENSORLG00000007707	14.0158	21.133	-0.820096	0.0074936	0.044388	21.133	10.8345	1.15037	2.71E-05	0.000120886
ENSORLG00000007719	2.01139	6.68406	-2.18304	8.37E-07	2.37E-05	6.68406	0.644767	3.47196	7.46E-15	1.10E-13
ENSORLG00000007744	24.1846	39.6351	-0.954392	0.00395373	0.0271013	39.6351	7.45895	2.72317	2.39E-20	5.32E-19
ENSORLG00000007759	0.111978	0.486868	-2.34998	0.00558688	0.0354326	0.486868	0.003206	7.22514	1.06E-09	9.30E-09
ENSORLG00000007816	16.2025	32.3733	-1.22815	0.000520279	0.00546765	32.3733	0.00807033	11.7103	7.43E-76	1.52E-73
ENSORLG00000007844	90.1815	187.962	-1.38156	5.13E-05	0.000814812	187.962	42.0163	2.6236	1.18E-16	2.04E-15
ENSORLG00000007887	6.68032	14.6697	-1.36673	0.00183959	0.0149686	14.6697	1.37677	3.57672	6.30E-15	9.40E-14
ENSORLG00000007916	15.9756	29.5232	-1.11343	0.00283992	0.0210983	29.5232	2.05715	4.02712	3.46E-21	8.10E-20
ENSORLG00000007923	6.04521	9.7878	-0.946733	0.00852467	0.0485789	9.7878	1.04033	3.71248	1.18E-15	1.85E-14
ENSORLG00000007929	15.8722	32.7655	-1.2725	0.00010012	0.00141962	32.7655	0.00161867	14.0122	7.98E-125	9.68E-122
ENSORLG00000007931	22.8668	52.6807	-1.43103	1.31E-05	0.000253858	52.6807	4.66398	3.67886	2.85E-26	9.01E-25
ENSORLG00000007938	16.3796	32.647	-1.22407	0.000871429	0.00829734	32.647	2.17325	4.09863	7.27E-28	2.48E-26
ENSORLG00000007956	20.2672	40.2547	-1.22041	0.000143064	0.00191201	40.2547	8.27225	2.47073	8.84E-17	1.54E-15
ENSORLG00000008026	0.551217	8.63975	-4.19654	2.84E-19	6.93E-17	8.63975	0.050561	7.5951	1.71E-45	1.21E-43
ENSORLG00000008027	30.0638	49.5811	-0.948316	0.00848841	0.0484311	49.5811	3.1907	4.14481	4.52E-25	1.33E-23
ENSORLG00000008039	0	0.797792	-10.5764	0.0019485	0.015653	0.797792	0	10.4534	0.00252271	0.0072167
ENSORLG00000008074	3.71448	12.3355	-1.97204	0.003412	0.0242578	12.3355	0.142833	6.61948	7.82E-33	3.34E-31
ENSORLG00000008094	22.6455	35.3949	-0.920069	0.00544769	0.03478	35.3949	9.3831	2.00973	1.85E-12	2.21E-11
ENSORLG00000008110	25.2819	40.7749	-0.897024	0.00348296	0.0246484	40.7749	17.3508	1.39673	6.29E-07	3.75E-06
ENSORLG00000008170	40.0698	71.7193	-0.890828	0.00451717	0.0301625	71.7193	10.2171	2.66426	3.34E-20	7.38E-19
ENSORLG00000008173	10.9015	22.8707	-1.29571	8.01E-05	0.00118618	22.8707	12.3631	1.07638	0.000171937	0.000652954
ENSORLG00000008195	25.8343	40.4727	-0.88387	0.00810296	0.0469737	40.4727	9.54347	2.26673	2.68E-14	3.78E-13
ENSORLG00000008200	30.9402	56.0828	-1.08722	0.000671291	0.00669455	56.0828	24.0563	1.41095	5.54E-07	3.34E-06
ENSORLG00000008207	21.7193	39.0239	-1.07207	0.00141427	0.0122671	39.0239	16.7071	1.41282	1.51E-06	8.46E-06
ENSORLG00000008226	5.69344	13.3866	-1.45984	1.90E-05	0.000350147	13.3866	5.36325	1.50766	6.55E-08	4.50E-07
ENSORLG00000008252	10.6322	19.5992	-1.11624	0.0052728	0.0339763	19.5992	1.67374	3.74106	1.16E-21	2.80E-20
ENSORLG00000008274	9.62917	17.5058	-1.09428	0.00467032	0.0309688	17.5058	7.84987	1.34593	0.000168348	0.000640851
ENSORLG00000008279	4.67825	9.61106	-1.26388	0.00116996	0.0105328	9.61106	0.270827	5.34163	1.92E-34	8.79E-33
ENSORLG00000008282	237.513	585.406	-1.52477	0.000111185	0.00155409	585.406	3.14491	7.7261	3.76E-60	4.64E-58
ENSORLG00000008311	0.714546	2.44557	-2.00406	0.00121245	0.01083	2.44557	0.613832	2.18264	0.000152272	0.000585104
ENSORLG00000008333	56.4092	125.25	-1.37707	4.65E-05	0.000749655	125.25	5.46943	4.70483	1.84E-39	1.02E-37
ENSORLG00000008344	15.7767	27.3204	-1.01736	0.00610474	0.0378741	27.3204	0.865179	5.17097	4.50E-31	1.79E-29
ENSORLG00000008379	15.1869	30.0388	-1.21098	0.00142076	0.0123143	30.0388	7.15788	2.25429	5.54E-10	5.05E-09
ENSORLG00000008382	16.0507	29.0021	-1.08176	0.00137212	0.0119699	29.0021	9.63393	1.77719	4.11E-08	2.91E-07
ENSORLG00000008394	0.379718	4.53554	-3.7774	0.00556367	0.0353355	4.53554	0.076399	5.997	0.000138938	0.000538283
ENSORLG00000008472	16.0565	24.6481	-0.899088	0.00665358	0.0404071	24.6481	10.5069	1.6531	4.59E-09	3.70E-08
ENSORLG00000008492	73.8692	119.781	-0.919868	0.00719162	0.0429735	119.781	18.0542	2.89076	1.32E-18	2.63E-17
ENSORLG00000008510	20.5464	32.0572	-0.8679	0.00700185	0.0420885	32.0572	6.1631	2.568	4.04E-19	8.33E-18
ENSORLG00000008560	0.833664	8.27944	-3.53194	0.00090813	0.00859128	8.27944	0.61523	3.99569	0.000945759	0.00301133
ENSORLG00000008597	26.4617	48.1273	-1.09227	0.000672775	0.00670746	48.1273	18.4869	1.56293	2.36E-07	1.50E-06
ENSORLG00000008602	19.4545	31.5904	-0.920901	0.00553697	0.0352096	31.5904	10.5527	1.76401	8.70E-10	7.75E-09
ENSORLG00000008622	90.7451	236.863	-1.61085	1.30E-06	3.49E-05	236.863	0.206082	10.3352	2.13E-126	2.88E-123
ENSORLG00000008631	10.5233	17.9056	-0.992104	0.00531807	0.0341622	17.9056	6.11101	1.73464	1.82E-07	1.17E-06
ENSORLG00000008637	4.50415	56.1571	-3.87804	0.00042148	0.00462164	56.1571	0.316591	7.62851	3.60E-36	1.76E-34
ENSORLG00000008645	55.3986	87.8513	-0.891135	0.00702685	0.0422239	87.8513	13.1431	2.92663	2.97E-22	7.37E-21
ENSORLG00000008708	35.56	84.1903	-1.47442	5.02E-05	0.000800785	84.1903	16.4804	2.53632	1.22E-15	1.92E-14
ENSORLG00000008731	36.3861	66.8561	-1.10955	0.000473836	0.00507305	66.8561	6.62072	3.50688	3.49E-29	1.27E-27
ENSORLG00000008739	7.59422	21.5454	-1.79286	7.36E-08	2.72E-06	21.5454	6.0686	2.128	2.04E-12	2.43E-11
ENSORLG00000008745	3.42625	12.0321	-2.04413	0.00225159	0.0175924	12.0321	0.0342787	8.5241	1.41E-19	2.99E-18
ENSORLG00000008752	11.9441	19.1212	-0.906063	0.0050145	0.032651	19.1212	1.1754	4.21267	5.59E-33	2.40E-31
ENSORLG00000008759	1.17738	6.88541	-2.97007	0.000634301	0.00639783	6.88541	0.571385	3.83292	9.35E-06	4.53E-05
ENSORLG00000008770	14.2051	32.4936	-1.4036	0.00231226	0.0179949	32.4936	6.02454	2.60437	2.12E-10	2.03E-09
ENSORLG00000008784	2.84246	13.902	-2.51894	5.67E-10	3.39E-08	13.902	2.21577	2.83947	4.46E-12	5.11E-11
ENSORLG00000008788	132.574	239.15	-1.07661	0.00366469	0.0255358	239.15	0.39831	9.40944	1.53E-92	5.11E-90
ENSORLG00000008795	10.8774	20.7478	-1.15748	0.000819012	0.00788745	20.7478	6.50327	1.86109	1.39E-09	1.20E-08
ENSORLG00000008813	2.16231	4.63762	-1.33065	0.00801797	0.0465888	4.63762	1.18323	2.15761	2.81E-06	1.49E-05
ENSORLG00000008825	14.5773	37.3061	-1.57815	4.25E-06	9.60E-05	37.3061	0.221539	7.55558	6.74E-75	1.34E-72
ENSORLG00000008940	17.8698	26.5097	-0.798225	0.00884109	0.0499836	26.5097	11.5303	1.38861	5.52E-07	3.33E-06
ENSORLG00000008992	10.0117	20.064	-1.23137	0.00058813	0.00601273	20.064	5.28763	2.11465	3.99E-09	3.25E-08
ENSORLG00000009004	6.46774	10.8852	-0.977748	0.00240231	0.0185203	10.8852	2.36955	2.38434	2.67E-15	4.09E-14
ENSORLG00000009032	16.7234	25.8655	-0.854569	0.00775057	0.0454737	25.8655	16.4595	0.842562	0.00333826	0.00923194
ENSORLG00000009039	1.32653	3.11835	-1.46674	0.00508344	0.0330027	3.11835	0.114303	4.94878	4.18E-16	6.84E-15
ENSORLG00000009050	9.03446	16.8196	-1.12185	0.00109644	0.00998027	16.8196	0.567458	5.07566	5.42E-42	3.38E-40
ENSORLG00000009188	0.034286	3.55076	-6.87691	2.85E-17	5.46E-15	3.55076	0.189329	4.41291	1.58E-11	1.70E-10
ENSORLG00000009204	0.686831	3.50086	-2.55019	0.00169313	0.014055	3.50086	0.079418	5.55719	2.70E-08	1.96E-07
ENSORLG00000009218	9.96714	17.2565	-1.01638	0.00434427	0.0292566	17.2565	10.4643	0.904573	0.00323043	0.00897469
ENSORLG00000009234	47.0322	90.6827	-1.1399	0.00306787	0.0223877	90.6827	17.4636	2.48993	3.96E-12	4.57E-11
ENSORLG00000009274	0.728584	3.4938	-2.48633	0.00716899	0.0428672	3.4938	0.472008	3.04225	0.000712886	0.00233087
ENSORLG00000009286	5.27339	8.38478	-0.881778	0.00630311	0.0387781	8.38478	0.882151	3.41323	3.06E-21	7.20E-20
ENSORLG00000009289	0.176203	0.235689	-3.40701	0.00206294	0.0164073	0.235689	0.244347	2.97252	0.00630191	0.0161605
ENSORLG00000009309	154.667	373.025	-1.49831	1.22E-06	3.31E-05	373.025	66.3624	2.67813	2.08E-20	4.64E-19
ENSORLG00000009397	12.349	24.292	-1.20648	0.000684136	0.00680027	24.292	3.79099	2.86985	1.49E-15	2.33E-14
ENSORLG00000009438	0.839539	2.61395	-1.86941	0.00242696	0.0186575	2.61395	0.418099	2.835	4.23E-06	2.18E-05
ENSORLG00000009443	3.41975	5.97004	-1.16351	0.0005061	0.00535363	5.97004	1.00437	2.86689	3.96E-22	9.73E-21
ENSORLG00000009455	4.49932	12.5055	-1.70298	5.72E-06	0.000123681	12.5055	3.87095	1.87513	1.14E-07	7.59E-07
ENSORLG00000009459	8.90733	18.5141	-1.29237	0.0016821	0.0139801	18.5141	0.176192	6.95501	4.51E-40	2.59E-38
ENSORLG00000009468	5.13785	16.2238	-1.88788	0.00395717	0.0271197	16.2238	0.115843	7.2649	2.03E-20	4.55E-19
ENSORLG00000009480	26.4301	40.5519	-0.843966	0.00664249	0.0403744	40.5519	16.6066	1.50557	2.57E-07	1.62E-06
ENSORLG00000009489	16.1495	28.3452	-1.01307	0.00188245	0.0152158	28.3452	0.916896	5.09035	3.22E-53	3.12E-51
ENSORLG00000009494	2.99241	9.25575	-1.80398	4.90E-05	0.000784929	9.25575	0.482188	4.39124	5.39E-22	1.31E-20
ENSORLG00000009497	8.12974	11.5993	-0.874956	0.00508745	0.0330226	11.5993	1.23491	3.4319	7.95E-28	2.71E-26
ENSORLG00000009531	16.2055	41.6413	-1.58972	4.23E-06	9.55E-05	41.6413	0.237022	7.62472	7.99E-57	9.01E-55
ENSORLG00000009537	12.5512	22.8279	-1.09226	0.000582603	0.0059787	22.8279	4.48933	2.5342	7.88E-18	1.47E-16
ENSORLG00000009568	29.7599	45.3551	-0.83517	0.00795816	0.0463103	45.3551	15.9067	1.68926	1.24E-08	9.39E-08
ENSORLG00000009577	34.385	58.763	-1.00214	0.00174554	0.0144021	58.763	33.779	0.98575	0.000312333	0.00111666
ENSORLG00000009610	0.00675067	0.229594	-5.23347	0.00550114	0.0350391	0.229594	0.00782567	4.88504	0.00284526	0.00803351
ENSORLG00000009623	3.00457	5.1962	-1.01755	0.00481503	0.0316907	5.1962	1.09656	2.48177	2.87E-11	3.03E-10
ENSORLG00000009637	9.11699	22.1377	-1.4175	0.00108468	0.00990123	22.1377	12.1779	0.892713	0.00596186	0.0153906
ENSORLG00000009666	38.7346	76.202	-1.19806	0.00176979	0.0145411	76.202	2.64109	5.03516	1.14E-48	9.23E-47
ENSORLG00000009764	161.842	373.884	-1.43197	8.91E-05	0.00129101	373.884	10.7545	5.30385	2.56E-51	2.31E-49
ENSORLG00000009777	13.3238	20.8549	-0.868825	0.00871056	0.0493719	20.8549	6.40753	1.87406	2.68E-09	2.23E-08
ENSORLG00000009790	10.061	21.9171	-1.34838	0.0014449	0.0124837	21.9171	0.185245	7.05621	6.18E-42	3.84E-40
ENSORLG00000009791	7.57044	17.7693	-1.4341	0.000277363	0.00327274	17.7693	0.227016	6.44001	3.09E-38	1.63E-36
ENSORLG00000009807	13.5173	21.1649	-0.874458	0.00657029	0.040025	21.1649	6.18388	1.96109	1.03E-10	1.02E-09
ENSORLG00000009820	23.2693	47.7573	-1.2648	0.000271015	0.00321608	47.7573	0.140355	8.57805	6.99E-56	7.58E-54
ENSORLG00000009834	11.8601	24.2703	-1.2501	0.000257085	0.00309439	24.2703	1.61129	4.04002	4.59E-34	2.07E-32
ENSORLG00000009844	0.60926	4.26998	-2.85827	6.52E-06	0.000138213	4.26998	1.29273	1.74497	0.000168637	0.000641885
ENSORLG00000009853	304.874	852.487	-1.71023	1.15E-06	3.14E-05	852.487	0.114111	13.0093	1.37E-131	2.68E-128
ENSORLG00000009863	0.084327	4.89138	-6.08566	3.60E-07	1.11E-05	4.89138	0.0986877	5.81131	1.56E-06	8.68E-06
ENSORLG00000009867	217.813	580.835	-1.63917	2.78E-06	6.68E-05	580.835	0.0414467	13.8564	1.42E-153	1.25E-149
ENSORLG00000009939	0.377301	2.15223	-2.73363	0.000744778	0.00729047	2.15223	0.009074	8.00221	6.76E-16	1.09E-14
ENSORLG00000009964	0.915015	3.10814	-1.99909	4.02E-07	1.23E-05	3.10814	0.0815113	5.43589	1.76E-31	7.09E-30
ENSORLG00000009975	83.0481	171.479	-1.28004	0.000178866	0.00230392	171.479	13.924	3.8276	5.88E-33	2.52E-31
ENSORLG00000010007	21.627	43.3922	-1.23158	0.000186365	0.00237579	43.3922	0.217749	7.82368	1.43E-78	3.23E-76
ENSORLG00000010009	3.82824	7.49378	-1.20215	0.000669185	0.00667731	7.49378	0.445418	4.25851	5.18E-30	1.95E-28
ENSORLG00000010032	1.49594	73.3791	-5.82205	0.00206327	0.0164073	73.3791	3.71504	4.48406	0.0126352	0.0294692
ENSORLG00000010058	1.94739	5.73241	-1.79576	8.14E-08	2.98E-06	5.73241	3.54588	1.03183	0.000294295	0.00106145
ENSORLG00000010088	0.0621357	1.14318	-4.41375	0.000608313	0.00618699	1.14318	0.0719653	4.15637	0.00223276	0.00647896
ENSORLG00000010091	13.0436	23.9671	-1.10129	0.00179187	0.0146714	23.9671	0.0755383	8.35276	2.68E-71	4.78E-69
ENSORLG00000010119	13.1416	22.7316	-1.01881	0.00873411	0.0494579	22.7316	3.70336	2.79273	1.48E-12	1.79E-11
ENSORLG00000010134	0.0290443	2.04827	-6.25421	5.20E-05	0.000823458	2.04827	0.039554	5.77928	0.000583989	0.00195693
ENSORLG00000010159	26.3959	41.9007	-0.89501	0.00624637	0.0385632	41.9007	5.38749	3.14444	1.07E-24	3.08E-23
ENSORLG00000010194	76.4774	148.898	-1.18819	0.000200737	0.00252531	148.898	3.32466	5.67291	6.51E-59	7.84E-57
ENSORLG00000010201	17.6602	28.7314	-0.929434	0.00690738	0.0416978	28.7314	5.86359	2.47981	4.71E-13	5.97E-12
ENSORLG00000010202	39.6059	64.8708	-0.941466	0.00270134	0.0202948	64.8708	28.3676	1.3871	1.12E-06	6.40E-06
ENSORLG00000010206	74.0764	129.44	-1.02952	0.00189891	0.0153174	129.44	2.97995	5.62786	1.25E-63	1.69E-61
ENSORLG00000010220	28.3695	47.1161	-0.957236	0.00535547	0.0343338	47.1161	8.39335	2.67746	9.34E-20	1.99E-18
ENSORLG00000010224	9.79911	15.2052	-0.862468	0.00734957	0.0437473	15.2052	9.03443	0.937335	0.00120066	0.00373203
ENSORLG00000010249	0.8664	4.18522	-2.49938	1.47E-05	0.000282045	4.18522	0.203475	4.55544	8.55E-13	1.06E-11
ENSORLG00000010256	5.69209	18.2022	-1.89943	6.00E-07	1.76E-05	18.2022	0.047245	8.76065	2.65E-97	1.08E-94
ENSORLG00000010272	9.96976	20.165	-1.24302	0.000425256	0.00465007	20.165	0.390929	5.8742	1.81E-54	1.83E-52
ENSORLG00000010295	5.39958	12.68	-1.48443	0.000295562	0.0034438	12.68	1.58274	3.21935	1.76E-14	2.52E-13
ENSORLG00000010296	10.1922	16.4017	-0.870695	0.00642698	0.0393827	16.4017	2.09511	3.06182	3.96E-23	1.04E-21
ENSORLG00000010297	3.08254	9.83192	-1.89756	4.13E-08	1.62E-06	9.83192	0.535378	4.3708	3.00E-26	9.44E-25
ENSORLG00000010311	23.4567	37.1758	-0.890906	0.00509208	0.0330406	37.1758	5.1232	3.04432	1.23E-25	3.71E-24
ENSORLG00000010312	13.6545	25.6472	-1.13891	0.00311558	0.0226374	25.6472	8.41204	1.7894	3.29E-07	2.05E-06
ENSORLG00000010350	0.552798	1.24685	-1.4125	0.00239901	0.0185087	1.24685	0.0671697	4.43753	6.77E-11	6.82E-10
ENSORLG00000010367	11.7118	21.026	-0.992656	0.00643799	0.0394364	21.026	3.25368	2.20329	1.96E-12	2.34E-11
ENSORLG00000010390	17.465	28.5119	-0.940662	0.00543731	0.0347263	28.5119	4.74158	2.78641	2.81E-16	4.68E-15
ENSORLG00000010422	2.38324	4.83197	-1.24721	0.000733732	0.00720749	4.83197	1.80117	1.59575	5.21E-05	0.000220253
ENSORLG00000010443	31.1531	48.7141	-0.870859	0.00822228	0.0474428	48.7141	15.7167	1.81817	1.68E-09	1.43E-08
ENSORLG00000010455	10.2167	17.3496	-0.990848	0.00180531	0.0147309	17.3496	8.58577	1.20049	1.59E-05	7.39E-05
ENSORLG00000010471	113.175	218.164	-1.17518	0.000327864	0.00376071	218.164	0.021513	13.2718	1.43E-129	2.28E-126
ENSORLG00000010483	0.414119	1.11302	-1.65304	0.0030257	0.0221382	1.11302	0.0397913	4.98487	3.13E-11	3.29E-10
ENSORLG00000010493	1.78175	5.73692	-2.18937	1.10E-06	3.01E-05	5.73692	0.638219	3.40267	6.07E-14	8.32E-13
ENSORLG00000010497	89.4918	143.096	-0.903494	0.00774708	0.0454705	143.096	14.5726	3.48362	5.43E-24	1.50E-22
ENSORLG00000010511	1.8972	7.87033	-2.28959	0.000114364	0.00159064	7.87033	0.180432	5.61599	1.08E-15	1.70E-14
ENSORLG00000010534	14.7642	27.3601	-1.11513	0.00170762	0.0141553	27.3601	5.24516	2.57205	4.76E-15	7.16E-14
ENSORLG00000010558	11.2604	27.4403	-1.51491	2.24E-06	5.54E-05	27.4403	7.05401	2.14804	5.80E-13	7.29E-12
ENSORLG00000010629	0.473028	1.12812	-1.48226	6.54E-05	0.000999089	1.12812	0.617192	1.06094	0.00245768	0.00704903
ENSORLG00000010636	9.56548	17.7898	-1.12212	0.00101289	0.00939392	17.7898	1.53424	3.71933	3.87E-23	1.02E-21
ENSORLG00000010650	18.7497	34.5842	-1.11359	0.00044201	0.00479766	34.5842	1.78033	4.44375	8.03E-33	3.42E-31
ENSORLG00000010651	6.16373	9.52292	-0.856456	0.00525381	0.0338663	9.52292	2.52826	2.10132	2.58E-13	3.34E-12
ENSORLG00000010652	11.5131	19.3491	-0.969706	0.00653183	0.0398725	19.3491	0.910842	4.59712	9.20E-34	4.09E-32
ENSORLG00000010757	9.71271	17.1365	-1.09376	0.000845954	0.00810278	17.1365	11.8976	0.881239	0.00874698	0.021451
ENSORLG00000010777	6.32741	11.4193	-1.2314	0.000169308	0.00219474	11.4193	5.94128	1.0218	0.000437504	0.00151293
ENSORLG00000010788	40.1124	62.213	-0.862373	0.00703933	0.042285	62.213	21.5782	1.71923	6.85E-10	6.18E-09
ENSORLG00000010800	27.0548	61.0184	-1.40572	1.89E-05	0.000348347	61.0184	5.00453	3.82973	1.13E-35	5.39E-34
ENSORLG00000010806	12.8879	27.1465	-1.30567	0.000489295	0.00520232	27.1465	0.339794	6.49705	5.37E-50	4.51E-48
ENSORLG00000010826	4.73292	7.53526	-0.926788	0.00475946	0.0314126	7.53526	0.566952	4.23385	3.64E-35	1.71E-33
ENSORLG00000010837	86.5243	167.869	-1.1821	0.000263594	0.00314809	167.869	11.3092	4.0776	1.39E-37	7.21E-36
ENSORLG00000010879	0.504033	0.823885	-0.940072	0.00866475	0.0491675	0.823885	0.310616	1.59224	1.38E-05	6.51E-05
ENSORLG00000010880	0.00350767	1.52263	-8.62842	7.24E-05	0.00109205	1.52263	0.011854	6.80695	0.000143121	0.000553147
ENSORLG00000010946	17.8312	27.7542	-0.863731	0.00661874	0.0402508	27.7542	4.69297	2.74287	4.38E-20	9.54E-19
ENSORLG00000010975	13.6162	21.1856	-0.864979	0.0074452	0.0441457	21.1856	4.88117	2.30459	1.01E-13	1.36E-12
ENSORLG00000011070	53.7565	96.3068	-1.06705	0.00221143	0.0173553	96.3068	48.2324	1.18144	0.00017931	0.000677811
ENSORLG00000011095	51.4621	87.3011	-0.985186	0.00752007	0.0445149	87.3011	16.0293	2.63162	1.94E-19	4.05E-18
ENSORLG00000011156	15.8862	28.8061	-1.08654	0.0057941	0.0364455	28.8061	9.26826	1.81763	1.05E-06	6.04E-06
ENSORLG00000011167	10.2064	15.7862	-0.857612	0.00470194	0.0311376	15.7862	4.25605	2.07774	1.63E-13	2.15E-12
ENSORLG00000011170	7.09273	11.3151	-0.90506	0.00653286	0.0398725	11.3151	6.40439	1.00973	0.000305382	0.00109537
ENSORLG00000011246	32.8971	53.5602	-0.929103	0.00474393	0.0313452	53.5602	23.5423	1.37147	7.92E-07	4.64E-06
ENSORLG00000011251	2.48182	10.4699	-2.30463	1.17E-12	1.11E-10	10.4699	0.945242	3.65923	4.91E-30	1.85E-28
ENSORLG00000011260	0.946078	10.4498	-3.46299	7.18E-05	0.00108433	10.4498	0.584222	4.85721	6.78E-12	7.59E-11
ENSORLG00000011263	16.4194	27.1611	-0.95373	0.00431792	0.0291068	27.1611	5.15634	2.58389	5.12E-14	7.07E-13
ENSORLG00000011280	14.2721	32.7821	-1.42609	0.00124206	0.011047	32.7821	0.00709833	12.0527	5.67E-70	9.63E-68
ENSORLG00000011310	97.8377	205.729	-1.30394	8.05E-05	0.00119053	205.729	61.4906	1.93139	1.14E-11	1.25E-10
ENSORLG00000011347	30.0193	52.1859	-1.01905	0.00155508	0.0131925	52.1859	11.0858	2.14427	5.44E-12	6.13E-11
ENSORLG00000011371	0.116481	9.89598	-6.57492	4.24E-05	0.00069421	9.89598	0.67857	4.02237	0.00481976	0.0127666
ENSORLG00000011372	1.72357	3.01331	-1.03531	0.00807494	0.0468429	3.01331	1.11413	1.62035	2.19E-05	9.91E-05
ENSORLG00000011379	0.394064	2.02236	-2.56782	1.01E-05	0.000203409	2.02236	0.399338	2.46445	6.57E-07	3.90E-06
ENSORLG00000011411	4.92206	14.3452	-1.77253	0.00154205	0.0131054	14.3452	0.031033	8.66447	1.72E-33	7.57E-32
ENSORLG00000011422	33.1073	54.9743	-0.874183	0.00830608	0.0477606	54.9743	8.85481	2.5643	3.24E-18	6.28E-17
ENSORLG00000011434	7.51588	15.2878	-1.25702	0.000303325	0.00352265	15.2878	1.81601	3.26315	2.53E-21	5.99E-20
ENSORLG00000011445	8.19616	16.8019	-1.26374	0.000277002	0.00327066	16.8019	9.65954	0.981835	0.00518394	0.0136032
ENSORLG00000011446	18.3818	33.2918	-1.08022	0.00769694	0.0452589	33.2918	16.5398	1.18594	0.00111019	0.00347602
ENSORLG00000011466	9.23312	14.7488	-0.900294	0.00431072	0.029075	14.7488	1.09709	4.0645	8.06E-34	3.60E-32
ENSORLG00000011471	9.08612	16.6621	-1.12325	0.00104914	0.00966412	16.6621	5.83542	1.73391	4.70E-08	3.30E-07
ENSORLG00000011488	59.4931	82.9642	-0.882859	0.00786361	0.0459489	82.9642	16.4937	2.48057	8.09E-13	1.01E-11
ENSORLG00000011500	5.72201	10.4673	-1.10205	0.00101609	0.00941614	10.4673	5.8112	1.04058	0.000510017	0.001733
ENSORLG00000011504	22.6109	36.2442	-0.912245	0.0048821	0.032007	36.2442	13.7094	1.5699	9.03E-08	6.09E-07
ENSORLG00000011518	4.33336	7.45042	-1.01231	0.00184618	0.0150029	7.45042	0.785175	3.43329	5.77E-27	1.89E-25
ENSORLG00000011564	11.671	22.0646	-1.14505	0.00340305	0.024204	22.0646	6.49633	1.9526	7.36E-08	5.03E-07
ENSORLG00000011569	57.4949	189.235	-1.94411	1.47E-08	6.46E-07	189.235	7.15233	4.91607	8.94E-46	6.39E-44
ENSORLG00000011597	32.4489	48.671	-0.812466	0.00849361	0.0484373	48.671	11.0115	2.33157	1.62E-16	2.77E-15
ENSORLG00000011615	8.97606	14.0865	-0.893507	0.00543602	0.0347243	14.0865	1.57728	3.4431	1.33E-25	4.03E-24
ENSORLG00000011649	53.1116	118.365	-1.38173	0.000152862	0.00201779	118.365	0.118136	10.1535	3.97E-108	2.54E-105
ENSORLG00000011650	13.029	26.9639	-1.27511	8.23E-05	0.00120663	26.9639	1.42077	4.43154	5.17E-41	3.09E-39
ENSORLG00000011721	14.1563	24.4372	-0.857934	0.00633296	0.0389009	24.4372	9.36546	1.42208	6.14E-07	3.66E-06
ENSORLG00000011730	18.1255	29.8317	-0.945122	0.00387523	0.0266511	29.8317	8.93776	1.92902	6.33E-08	4.36E-07
ENSORLG00000011732	6.10036	13.7009	-1.39857	8.55E-05	0.00124784	13.7009	0.0922027	7.4873	2.52E-70	4.31E-68
ENSORLG00000011734	17.9036	31.7613	-1.05518	0.00165923	0.0138483	31.7613	9.99194	1.85598	5.84E-09	4.64E-08
ENSORLG00000011808	76.8443	201.54	-1.61701	3.02E-06	7.15E-05	201.54	0.0400877	12.4336	5.10E-108	3.20E-105
ENSORLG00000011811	16.9707	27.6318	-0.933352	0.00369456	0.0256984	27.6318	9.56734	1.71707	3.59E-09	2.94E-08
ENSORLG00000011842	9.68166	19.8507	-1.26154	0.00528365	0.0340214	19.8507	0.18663	6.89472	2.55E-50	2.17E-48
ENSORLG00000011860	0.459961	0.813789	-1.05693	0.00233387	0.0181349	0.813789	0.092543	3.32383	3.91E-19	8.08E-18
ENSORLG00000011865	39.0579	67.1824	-1.01485	0.00157235	0.0133029	67.1824	5.20001	3.93174	3.45E-37	1.75E-35
ENSORLG00000011869	37.9354	69.0799	-1.09106	0.00108135	0.00987637	69.0799	5.83324	3.75433	1.91E-28	6.70E-27
ENSORLG00000011876	25.4567	60.3054	-1.4447	1.43E-05	0.00027486	60.3054	4.9155	3.71285	7.69E-32	3.17E-30
ENSORLG00000011882	20.7157	33.681	-0.926125	0.00591865	0.0370248	33.681	6.40752	2.57858	2.59E-18	5.05E-17
ENSORLG00000011910	13.9674	29.1728	-1.36624	0.000148675	0.00197265	29.1728	14.4707	1.13679	0.000114238	0.000450986
ENSORLG00000011916	24.1449	38.2875	-0.894473	0.00415886	0.0282555	38.2875	7.53406	2.53084	6.39E-17	1.12E-15
ENSORLG00000011950	10.0358	32.3381	-1.91584	0.000422651	0.00463161	32.3381	11.9824	1.61694	0.000686782	0.0022558
ENSORLG00000011985	14.4647	24.6915	-1.09201	0.000513681	0.00542248	24.6915	10.3589	1.56806	4.60E-08	3.23E-07
ENSORLG00000012015	37.2898	70.1482	-1.13854	0.000263053	0.00314268	70.1482	11.6815	2.77216	1.74E-20	3.92E-19
ENSORLG00000012053	20.7542	32.8284	-0.889464	0.00449065	0.0300308	32.8284	12.8016	1.54489	7.20E-08	4.92E-07
ENSORLG00000012057	43.8925	82.5612	-1.13682	0.000512308	0.00541121	82.5612	13.0087	2.85088	1.55E-19	3.25E-18
ENSORLG00000012070	0.405316	1.75514	-2.36818	1.75E-05	0.000327705	1.75514	0.0967933	4.36169	4.41E-11	4.54E-10
ENSORLG00000012136	2.40988	7.83797	-1.92736	7.20E-09	3.38E-07	7.83797	0.613118	3.86112	1.57E-32	6.62E-31
ENSORLG00000012143	10.0681	16.3499	-0.953009	0.00379978	0.0262547	16.3499	2.6896	3.43243	2.26E-27	7.56E-26
ENSORLG00000012153	37.0776	66.0568	-1.05716	0.00236609	0.0183314	66.0568	13.6758	2.45622	3.31E-16	5.47E-15
ENSORLG00000012199	7.30697	17.0379	-1.4485	1.05E-05	0.000208963	17.0379	2.30684	3.07942	9.42E-24	2.57E-22
ENSORLG00000012224	37.4906	102.25	-1.67747	1.24E-07	4.32E-06	102.25	18.8349	2.63757	5.07E-18	9.66E-17
ENSORLG00000012249	699.714	2081.56	-1.79822	2.90E-06	6.92E-05	2081.56	0.665819	11.7847	7.00E-14	9.56E-13
ENSORLG00000012272	9.95689	16.5784	-0.96594	0.008433	0.0482576	16.5784	6.64411	1.50202	1.69E-05	7.82E-05
ENSORLG00000012273	224.857	603.707	-1.64982	1.57E-05	0.000297679	603.707	0.153313	12.07	1.31E-88	4.02E-86
ENSORLG00000012342	9.10567	14.4688	-0.894956	0.00685409	0.0414327	14.4688	5.09634	1.69021	3.76E-08	2.68E-07
ENSORLG00000012357	15.0797	33.8683	-1.39484	2.07E-05	0.000376281	33.8683	3.57335	3.42901	3.94E-24	1.09E-22
ENSORLG00000012441	5.40901	26.6676	-2.52013	2.70E-06	6.50E-05	26.6676	0.059403	8.78573	3.46E-31	1.38E-29
ENSORLG00000012450	8.40135	13.2575	-0.889527	0.00390436	0.0268149	13.2575	2.41895	2.65219	2.67E-19	5.55E-18
ENSORLG00000012455	21.0926	38.2284	-1.08432	0.00510556	0.0331037	38.2284	6.63263	2.71371	2.39E-12	2.82E-11
ENSORLG00000012471	314.785	971.337	-1.86037	2.50E-07	8.13E-06	971.337	0.337468	11.708	1.14E-56	1.27E-54
ENSORLG00000012474	105.025	220.573	-1.29591	0.000535229	0.00558328	220.573	46.7455	2.41969	4.52E-11	4.64E-10
ENSORLG00000012485	13.1969	19.6985	-0.914342	0.00756404	0.0447153	19.6985	4.59139	2.22308	1.17E-12	1.43E-11
ENSORLG00000012489	75.7845	141.3	-1.12406	0.0008342	0.00800965	141.3	18.8555	3.09986	1.11E-18	2.22E-17
ENSORLG00000012507	18.7141	34.6726	-1.11371	0.00274387	0.0205566	34.6726	6.4714	2.61332	2.68E-12	3.16E-11
ENSORLG00000012527	372.444	1012.25	-1.6686	1.03E-05	0.000206395	1012.25	0.421844	11.4102	5.09E-111	3.80E-108
ENSORLG00000012578	4.84073	11.1756	-1.43368	9.05E-05	0.00130954	11.1756	1.62317	2.96756	3.33E-16	5.49E-15
ENSORLG00000012622	0.120665	5.32761	-5.51392	0.0035018	0.0247421	5.32761	0.015579	8.25259	0.000485275	0.00165758
ENSORLG00000012623	36.74	215.574	-2.78187	9.19E-16	1.42E-13	215.574	0.0405277	12.4252	3.47E-111	2.71E-108
ENSORLG00000012644	19.2473	114.901	-2.81262	1.14E-10	7.91E-09	114.901	2.43339	5.78201	4.75E-31	1.88E-29
ENSORLG00000012652	14.2422	26.4069	-1.11993	0.000273283	0.00323431	26.4069	6.58368	2.19149	2.13E-14	3.03E-13
ENSORLG00000012719	0.17719	1.7095	-3.74854	0.000993231	0.00924793	1.7095	0.172433	3.68611	0.000708756	0.00232039
ENSORLG00000012736	22.26	42.7717	-1.16704	0.000714035	0.00704335	42.7717	1.46945	5.04936	1.36E-55	1.46E-53
ENSORLG00000012751	17.36	26.1859	-0.823156	0.00869229	0.0492921	26.1859	7.68708	1.95583	7.92E-12	8.81E-11
ENSORLG00000012777	29.9668	53.1358	-1.05057	0.00215945	0.0170267	53.1358	10.6988	2.49644	5.41E-17	9.59E-16
ENSORLG00000012803	8.496	15.1268	-1.05904	0.000975423	0.00911572	15.1268	4.48095	1.94085	2.33E-11	2.48E-10
ENSORLG00000012815	30.8283	53.7268	-1.02775	0.00159004	0.0134018	53.7268	5.66464	3.43077	8.12E-27	2.64E-25
ENSORLG00000012830	4.60943	10.2848	-1.38667	0.000271931	0.0032237	10.2848	3.32534	1.81474	6.00E-07	3.59E-06
ENSORLG00000012834	247.977	386.18	-0.865758	0.00595781	0.0372171	386.18	153.134	1.52148	6.57E-08	4.51E-07
ENSORLG00000012896	1.44647	2.67329	-1.11073	0.00165688	0.0138331	2.67329	0.804188	1.91913	1.49E-06	8.31E-06
ENSORLG00000012934	11.8863	19.0473	-0.910018	0.0061116	0.0379033	19.0473	7.44297	1.54268	6.71E-07	3.98E-06
ENSORLG00000012992	8.93764	16.6377	-1.13006	0.00240656	0.0185369	16.6377	5.15082	1.87966	5.01E-09	4.02E-08
ENSORLG00000013027	33.6994	66.0004	-1.19669	0.000232561	0.00285458	66.0004	10.8827	2.78707	9.01E-18	1.68E-16
ENSORLG00000013133	14.534	34.381	-1.61952	9.12E-07	2.55E-05	34.381	3.67462	3.69216	5.67E-27	1.86E-25
ENSORLG00000013147	4.37937	7.66705	-1.07987	0.00278564	0.020778	7.66705	1.03878	3.04085	4.56E-18	8.74E-17
ENSORLG00000013160	30.8616	97.4884	-1.69268	0.00172233	0.0142472	97.4884	3.79562	3.97826	2.01E-12	2.39E-11
ENSORLG00000013180	1.59932	4.76577	-2.08977	3.72E-08	1.49E-06	4.76577	0.642046	3.6491	8.55E-20	1.83E-18
ENSORLG00000013236	1.07544	2.76966	-2.89422	2.79E-12	2.45E-10	2.76966	1.21544	3.42132	1.50E-17	2.75E-16
ENSORLG00000013302	14.0576	24.0787	-1.01559	0.00222301	0.0174191	24.0787	8.58203	1.67336	1.43E-08	1.08E-07
ENSORLG00000013319	81.8589	171.684	-1.18781	0.00104732	0.00965287	171.684	1.93382	6.70671	2.04E-72	3.76E-70
ENSORLG00000013344	14.6093	25.6007	-1.05767	0.000580868	0.00596435	25.6007	8.15544	1.84306	3.76E-11	3.89E-10
ENSORLG00000013354	1.98795	7.33701	-2.10793	0.00071211	0.00702829	7.33701	1.12827	2.8851	9.15E-07	5.30E-06
ENSORLG00000013371	11.5909	22.2164	-1.16901	0.0012006	0.0107513	22.2164	6.17393	2.03325	1.04E-08	7.96E-08
ENSORLG00000013386	0.0587073	2.26846	-5.45322	0.000143062	0.00191201	2.26846	0.140416	4.1717	0.00183011	0.00543666
ENSORLG00000013390	11.6757	30.5758	-1.6006	0.00335246	0.0239211	30.5758	0.0104283	11.5952	4.04E-31	1.61E-29
ENSORLG00000013433	23.6311	37.3389	-0.888974	0.00351723	0.0248164	37.3389	22.7588	0.9003	0.00091976	0.00293627
ENSORLG00000013439	87.7958	149.459	-0.991366	0.00766419	0.045125	149.459	9.95599	4.09101	1.04E-31	4.25E-30
ENSORLG00000013484	28.0478	65.0507	-1.46843	0.00113802	0.0102925	65.0507	37.7912	0.944258	0.0223756	0.0479672
ENSORLG00000013500	12.4236	24.5121	-1.20692	0.0057312	0.0361192	24.5121	6.82012	2.03278	7.52E-08	5.13E-07
ENSORLG00000013520	186.933	283.988	-0.82857	0.00757386	0.044752	283.988	152.09	1.09183	9.14E-05	0.000368685
ENSORLG00000013525	46.8729	89.0785	-1.15299	0.000651704	0.00653794	89.0785	0.658372	7.26361	4.90E-71	8.62E-69
ENSORLG00000013528	0.134274	0.485691	-2.08099	0.00388296	0.0266939	0.485691	0.0573197	3.2552	1.02E-05	4.93E-05
ENSORLG00000013549	4.90787	14.3686	-1.77747	5.46E-07	1.62E-05	14.3686	4.08378	2.00315	9.32E-11	9.24E-10
ENSORLG00000013559	3.62077	11.8167	-1.93363	3.82E-05	0.000638379	11.8167	3.18623	2.08392	6.57E-08	4.51E-07
ENSORLG00000013570	58.6389	105.655	-1.07659	0.00101687	0.00942089	105.655	3.44193	5.13069	6.42E-52	5.98E-50
ENSORLG00000013582	24.3579	969.803	-5.35375	0.000355775	0.00401829	969.803	54.5905	4.29854	0.00322883	0.00897166
ENSORLG00000013603	16.1071	766.956	-5.77767	0.00289959	0.0214641	766.956	36.0937	4.59511	0.0130133	0.0302167
ENSORLG00000013605	37.853	69.4826	-0.962138	0.00650435	0.0397809	69.4826	21.1657	1.84156	6.72E-10	6.06E-09
ENSORLG00000013623	0.362151	2.52739	-3.0292	2.85E-05	0.000497311	2.52739	0.051756	5.7962	2.87E-12	3.36E-11
ENSORLG00000013630	114.446	253.336	-1.36924	0.00205671	0.0163699	253.336	0.0413913	12.7121	7.08E-19	1.44E-17
ENSORLG00000013657	305.559	653.044	-1.33158	3.68E-05	0.000618842	653.044	105.818	2.82267	4.46E-20	9.70E-19
ENSORLG00000013694	87.0939	217.348	-1.62022	5.57E-07	1.65E-05	217.348	3.38949	6.05199	2.06E-70	3.53E-68
ENSORLG00000013712	19.5642	44.0018	-1.39935	0.000160876	0.00210472	44.0018	12.5143	2.01102	9.25E-10	8.20E-09
ENSORLG00000013718	1.19232	3.94027	-1.95	0.0053918	0.0345004	3.94027	0.250911	4.15109	2.39E-10	2.28E-09
ENSORLG00000013719	64.6735	134.693	-1.28715	0.000153061	0.00201967	134.693	11.5367	3.73702	8.60E-24	2.35E-22
ENSORLG00000013814	26.6928	44.8919	-0.97793	0.00177979	0.0145996	44.8919	12.2476	2.06077	4.10E-13	5.22E-12
ENSORLG00000013816	15.2007	29.7936	-1.19666	0.000756355	0.00739684	29.7936	2.50712	3.75719	1.97E-23	5.26E-22
ENSORLG00000013862	8.23226	19.3398	-1.46301	0.000238386	0.00291294	19.3398	7.54152	1.54515	7.71E-06	3.79E-05
ENSORLG00000013879	18.9133	32.568	-1.01058	0.00532104	0.034175	32.568	8.83598	2.0674	9.16E-09	7.10E-08
ENSORLG00000013896	0.677208	22.1811	-5.26261	1.09E-06	2.99E-05	22.1811	1.05263	4.56174	7.97E-08	5.41E-07
ENSORLG00000013900	12.0613	19.0794	-0.877129	0.00611032	0.037902	19.0794	1.8636	3.6122	4.52E-30	1.71E-28
ENSORLG00000013944	12.0554	21.1459	-1.04319	0.000771235	0.00750087	21.1459	7.74686	1.64566	4.39E-09	3.55E-08
ENSORLG00000013947	8.28756	23.4381	-1.7456	2.46E-07	8.04E-06	23.4381	0.432872	6.18295	9.37E-17	1.63E-15
ENSORLG00000013973	8.6462	15.2614	-1.04724	0.000711997	0.00702829	15.2614	3.0193	2.5203	3.79E-18	7.30E-17
ENSORLG00000013975	281.097	938.655	-1.96696	2.87E-08	1.18E-06	938.655	1.18717	9.80408	7.37E-102	3.28E-99
ENSORLG00000014006	270.48	687.301	-1.5727	0.000265069	0.00315823	687.301	0.0754023	13.2274	1.10E-89	3.48E-87
ENSORLG00000014017	182.223	1159.78	-2.89963	1.56E-14	1.99E-12	1159.78	0.185776	12.7485	3.32E-20	7.33E-19
ENSORLG00000014019	8.7053	27.0065	-1.86716	5.34E-09	2.56E-07	27.0065	7.84566	1.95876	3.77E-07	2.33E-06
ENSORLG00000014022	4.50154	8.89965	-1.44849	0.00373573	0.0259033	8.89965	3.90423	1.97748	3.40E-05	0.000149114
ENSORLG00000014040	16.2576	26.4798	-0.929752	0.00357904	0.0251421	26.4798	10.1675	1.5669	1.18E-08	9.02E-08
ENSORLG00000014048	53.4773	131.225	-1.52143	7.27E-06	0.000152312	131.225	3.43232	5.44289	6.46E-49	5.27E-47
ENSORLG00000014102	15.7093	26.6306	-1.03332	0.00848979	0.0484311	26.6306	1.40305	5.08947	7.48E-50	6.25E-48
ENSORLG00000014135	4.64533	10.7481	-1.40482	5.13E-05	0.00081405	10.7481	1.81641	2.67425	1.07E-17	1.98E-16
ENSORLG00000014137	9.45371	15.5613	-0.950505	0.00849904	0.0484526	15.5613	2.96288	2.5816	1.13E-12	1.38E-11
ENSORLG00000014163	22.1221	36.0012	-0.930081	0.00243973	0.0187231	36.0012	8.37704	2.29088	2.66E-16	4.45E-15
ENSORLG00000014169	11.4813	18.7816	-0.936009	0.00772532	0.045388	18.7816	1.42179	3.91115	1.98E-16	3.36E-15
ENSORLG00000014180	35.953	71.3088	-1.2138	0.000440857	0.00478953	71.3088	0.459829	7.45991	2.22E-82	5.70E-80
ENSORLG00000014183	5.069	10.1933	-1.2254	0.00330549	0.0236528	10.1933	2.63198	2.11251	5.39E-07	3.25E-06
ENSORLG00000014184	0.462722	67.7463	-7.42843	2.05E-57	2.42E-53	67.7463	32.426	1.25239	1.16E-05	5.54E-05
ENSORLG00000014214	11.8808	19.8681	-0.970944	0.00393752	0.0270059	19.8681	4.08999	2.46804	1.46E-13	1.94E-12
ENSORLG00000014256	67.4611	123.538	-1.10209	0.00555465	0.0352972	123.538	1.17943	6.90023	3.65E-60	4.51E-58
ENSORLG00000014275	17.8245	33.3323	-1.12958	0.00073804	0.00723775	33.3323	14.3468	1.40104	2.00E-06	1.09E-05
ENSORLG00000014323	56.9618	88.026	-0.848153	0.00742671	0.0440593	88.026	26.1501	1.95813	4.48E-12	5.13E-11
ENSORLG00000014368	23.9417	42.9602	-1.06951	0.00125616	0.0111305	42.9602	5.9492	3.03824	2.63E-23	6.98E-22
ENSORLG00000014379	29.4522	49.0254	-0.961778	0.00572138	0.0360779	49.0254	1.44216	5.22052	2.23E-53	2.18E-51
ENSORLG00000014382	64.5984	123.106	-1.11251	0.000457672	0.00492834	123.106	3.4206	5.28586	3.86E-55	4.05E-53
ENSORLG00000014435	10.9918	25.7842	-1.4559	2.66E-05	0.000467526	25.7842	2.11265	3.79829	7.90E-36	3.78E-34
ENSORLG00000014438	7.77287	47.8391	-2.851	2.61E-18	5.52E-16	47.8391	26.3329	1.04821	0.000215109	0.000801162
ENSORLG00000014439	4.96646	98.8386	-4.52635	0.0081423	0.0471408	98.8386	6.75702	4.05678	0.0229287	0.0489678
ENSORLG00000014462	9.14803	20.1064	-1.36109	0.000583548	0.00598319	20.1064	3.47563	2.72088	2.00E-12	2.39E-11
ENSORLG00000014480	5.9867	10.8186	-1.07983	0.00175667	0.0144737	10.8186	1.953	2.65673	1.65E-16	2.82E-15
ENSORLG00000014488	14.639	20.928	-0.868545	0.00580062	0.0364518	20.928	11.1502	1.30072	8.98E-06	4.36E-05
ENSORLG00000014516	14.0423	51.211	-2.09384	3.45E-09	1.73E-07	51.211	0.205581	8.14053	1.92E-82	4.97E-80
ENSORLG00000014518	0.379702	13.6723	-5.29564	1.49E-11	1.20E-09	13.6723	1.03454	3.95132	1.01E-08	7.75E-08
ENSORLG00000014532	64.0648	137.65	-1.37499	4.63E-05	0.000746598	137.65	0.916176	7.30539	2.18E-81	5.48E-79
ENSORLG00000014550	5.71689	11.8769	-1.27691	0.000627248	0.00634479	11.8769	2.32597	2.54262	6.28E-13	7.88E-12
ENSORLG00000014561	8.96481	14.9873	-0.975362	0.00458043	0.0304985	14.9873	3.11598	2.47178	7.53E-13	9.39E-12
ENSORLG00000014571	11.4915	19.2652	-0.973192	0.0036631	0.0255358	19.2652	4.65176	2.23397	3.81E-11	3.95E-10
ENSORLG00000014660	172.714	390.164	-1.42231	9.89E-05	0.00140566	390.164	1.12064	8.6472	8.92E-82	2.27E-79
ENSORLG00000014665	13.9119	22.0115	-0.892723	0.00543159	0.0347148	22.0115	11.7285	1.0969	0.00010675	0.000424237
ENSORLG00000014684	19.6764	37.8694	-1.17184	0.00116413	0.0104992	37.8694	6.67974	2.69107	1.21E-14	1.76E-13
ENSORLG00000014721	49.8981	86.0173	-0.994366	0.00801446	0.046576	86.0173	21.7739	2.05376	8.27E-09	6.45E-08
ENSORLG00000014790	11.4393	18.4506	-0.916896	0.00736604	0.0437864	18.4506	7.82264	1.42431	7.34E-06	3.62E-05
ENSORLG00000014808	106.862	432.254	-2.24168	2.05E-05	0.000373703	432.254	2.17024	7.82855	4.37E-36	2.13E-34
ENSORLG00000014822	47.7127	121.004	-1.54525	5.46E-06	0.000119177	121.004	3.50317	5.2895	4.39E-51	3.91E-49
ENSORLG00000014830	29.1451	76.591	-1.6202	2.50E-06	6.07E-05	76.591	0.423807	7.67785	1.42E-86	4.06E-84
ENSORLG00000014861	1.2512	9.13001	-3.46748	3.54E-24	1.81E-21	9.13001	0.388541	5.42091	2.00E-45	1.42E-43
ENSORLG00000014871	9.51213	23.4682	-1.42674	2.36E-05	0.000423654	23.4682	3.56826	2.71442	3.40E-16	5.61E-15
ENSORLG00000014899	7.12917	22.9195	-1.91024	1.40E-07	4.85E-06	22.9195	5.86365	2.15216	3.75E-10	3.48E-09
ENSORLG00000014910	58.8603	115.53	-1.20019	0.000974935	0.00911357	115.53	5.64339	4.54486	9.66E-41	5.69E-39
ENSORLG00000014943	17.1226	43.675	-1.57431	4.13E-05	0.000680998	43.675	14.8757	1.74464	5.72E-06	2.87E-05
ENSORLG00000014979	14.1181	26.5705	-1.18185	0.000489039	0.00520117	26.5705	7.68355	1.97473	1.12E-10	1.11E-09
ENSORLG00000014997	24.663	48.5299	-1.05067	0.00653646	0.0398808	48.5299	12.7531	1.40666	8.66E-05	0.000350978
ENSORLG00000015016	25.7601	43.0719	-0.971753	0.00293752	0.0216641	43.0719	14.8105	1.72724	9.15E-10	8.11E-09
ENSORLG00000015035	52.7163	102.766	-1.18909	0.00105122	0.00967576	102.766	0.30476	8.58706	3.82E-102	1.75E-99
ENSORLG00000015069	0.640552	3.52875	-2.68185	7.96E-08	2.92E-06	3.52875	0.130264	4.76794	1.61E-20	3.64E-19
ENSORLG00000015123	24.671	39.1579	-0.894454	0.00817231	0.0472527	39.1579	4.70749	3.24207	1.41E-22	3.57E-21
ENSORLG00000015170	14.2894	45.1153	-1.99622	2.23E-08	9.44E-07	45.1153	0.031704	10.196	1.51E-82	3.92E-80
ENSORLG00000015183	32.5604	59.1912	-1.08901	0.000890271	0.00845398	59.1912	12.561	2.42377	9.73E-16	1.55E-14
ENSORLG00000015205	19.4927	36.4971	-1.13583	0.00215539	0.0170023	36.4971	23.0954	0.850927	0.00571154	0.0148173
ENSORLG00000015225	7.21957	12.4078	-1.00821	0.00353181	0.0248944	12.4078	0.535836	4.72091	6.43E-30	2.41E-28
ENSORLG00000015232	4.92758	13.8062	-1.76206	1.11E-07	3.89E-06	13.8062	1.72093	3.49575	1.95E-24	5.55E-23
ENSORLG00000015253	1.81321	3.92096	-1.34046	0.00574483	0.0361935	3.92096	2.04261	1.1296	0.00788045	0.0195841
ENSORLG00000015258	182.375	282.971	-0.883992	0.00579909	0.0364518	282.971	162.501	0.974184	0.000646505	0.00213769
ENSORLG00000015284	21.4382	37.1322	-1.02015	0.00158085	0.0133403	37.1322	11.7391	1.84895	1.66E-09	1.42E-08
ENSORLG00000015291	13.3905	21.3782	-0.900696	0.00582131	0.0365452	21.3782	1.70264	3.8443	1.68E-20	3.78E-19
ENSORLG00000015307	67.6007	108.258	-0.90764	0.00309127	0.0225116	108.258	50.0833	1.29767	5.21E-06	2.64E-05
ENSORLG00000015329	17.5019	32.839	-1.13505	0.000389264	0.00432922	32.839	2.13781	4.12886	4.47E-39	2.44E-37
ENSORLG00000015361	6.34281	11.5275	-0.999666	0.0025989	0.0196622	11.5275	4.3706	1.40618	2.91E-06	1.54E-05
ENSORLG00000015383	1.95388	7.30943	-2.12843	3.78E-06	8.67E-05	7.30943	0.0601187	7.10691	1.13E-28	4.04E-27
ENSORLG00000015434	1.64962	3.15931	-1.16351	0.00223094	0.0174696	3.15931	0.212326	4.07264	5.52E-09	4.41E-08
ENSORLG00000015451	27.1245	46.8861	-1.02655	0.00366361	0.0255358	46.8861	2.72481	4.40283	2.25E-43	1.48E-41
ENSORLG00000015469	12.0341	20.2934	-0.982285	0.00451402	0.0301472	20.2934	6.29491	1.88257	3.79E-07	2.34E-06
ENSORLG00000015492	0.698212	1.82417	-1.61485	0.000527342	0.00552545	1.82417	0.108429	4.25453	3.35E-16	5.53E-15
ENSORLG00000015543	10.9731	17.4687	-0.89731	0.00709124	0.0424958	17.4687	10.0677	0.982178	0.000730137	0.00238306
ENSORLG00000015544	4.95491	23.968	-2.50532	4.16E-07	1.27E-05	23.968	1.32585	4.35654	9.97E-16	1.58E-14
ENSORLG00000015580	196.311	376.355	-1.15557	0.000678597	0.00675597	376.355	45.2562	3.10916	4.20E-22	1.03E-20
ENSORLG00000015585	27.779	46.7898	-0.979184	0.00317695	0.02297	46.7898	10.2001	2.38701	2.63E-16	4.40E-15
ENSORLG00000015608	180.724	391.267	-1.34061	0.000207438	0.00259372	391.267	0.40327	10.1299	4.86E-112	4.07E-109
ENSORLG00000015610	6.88707	13.9431	-1.24701	0.000352227	0.00398841	13.9431	1.96619	3.0589	2.32E-17	4.22E-16
ENSORLG00000015634	7.1303	23.5277	-1.95358	1.09E-05	0.000216875	23.5277	4.3669	2.61071	6.68E-12	7.48E-11
ENSORLG00000015660	456.374	1116.59	-1.51307	0.000184284	0.00235605	1116.59	0.233167	12.3833	1.11E-95	4.42E-93
ENSORLG00000015663	0	4.3573	-13.3381	6.06E-20	1.66E-17	4.3573	1.74734	1.50475	0.0155431	0.0351321
ENSORLG00000015673	15.3345	22.8578	-0.80639	0.00848065	0.048418	22.8578	11.2728	1.21238	1.05E-05	5.05E-05
ENSORLG00000015701	23.4008	45.0171	-1.17223	0.000212404	0.00264667	45.0171	0.495958	6.68917	7.33E-70	1.23E-67
ENSORLG00000015718	1.13475	2.50932	-1.49452	0.00629159	0.038741	2.50932	0.0381517	6.23923	1.67E-28	5.87E-27
ENSORLG00000015744	0.650785	7.07796	-3.66863	0.00166659	0.0138999	7.07796	1.75502	2.19347	0.000651751	0.0021526
ENSORLG00000015758	1.31646	5.57529	-2.39571	2.27E-08	9.61E-07	5.57529	0.0715423	6.53141	3.92E-08	2.78E-07
ENSORLG00000015822	0.935866	5.87675	-2.87997	1.76E-06	4.51E-05	5.87675	1.54	2.12597	7.73E-05	0.000316606
ENSORLG00000015867	1.82257	2.95951	-1.13692	0.00382011	0.0263643	2.95951	1.59332	1.71621	2.65E-05	0.000118744
ENSORLG00000015878	38.1391	67.4252	-1.0496	0.000583244	0.0059818	67.4252	16.9329	2.18033	3.91E-14	5.44E-13
ENSORLG00000015893	2.28837	6.86446	-1.70737	9.20E-06	0.000186949	6.86446	0.268634	4.66835	1.20E-28	4.28E-27
ENSORLG00000015937	11.7504	27.0257	-1.42627	0.000107865	0.00151366	27.0257	2.5604	3.5871	6.01E-23	1.55E-21
ENSORLG00000015945	7.97023	20.6671	-1.59998	3.89E-05	0.000649032	20.6671	0.522371	5.48891	5.90E-31	2.33E-29
ENSORLG00000015947	10.8301	20.8958	-1.17342	0.000495252	0.00525933	20.8958	2.76878	3.10247	1.16E-22	2.95E-21
ENSORLG00000015991	0.317599	1.78988	-2.72226	0.00036731	0.00412749	1.78988	0.0529013	5.27143	9.96E-05	0.000398566
ENSORLG00000016020	28.2619	178.658	-2.89527	4.50E-07	1.35E-05	178.658	0.0549343	11.7054	4.92E-89	1.53E-86
ENSORLG00000016023	6.17519	10.0077	-0.934536	0.00454339	0.0302989	10.0077	0.815413	3.78676	8.38E-33	3.56E-31
ENSORLG00000016064	73.0366	180.55	-1.53212	8.63E-06	0.000176962	180.55	0.257018	9.63077	5.97E-106	3.56E-103
ENSORLG00000016095	47.6435	93.4376	-1.19797	0.000144872	0.00192888	93.4376	7.22326	3.85075	1.79E-37	9.16E-36
ENSORLG00000016111	2.24205	6.58354	-1.91148	2.47E-06	6.01E-05	6.58354	0.744541	3.50814	1.68E-17	3.08E-16
ENSORLG00000016130	28.7824	55.2616	-1.17657	0.00575238	0.0362346	55.2616	1.16397	5.75554	3.57E-35	1.68E-33
ENSORLG00000016202	1.71771	3.6675	-1.32642	0.000263854	0.00314906	3.6675	0.623513	2.74859	1.04E-08	7.97E-08
ENSORLG00000016212	57.7029	97.3787	-0.980559	0.00190652	0.0153647	97.3787	4.18001	4.56722	1.78E-46	1.31E-44
ENSORLG00000016270	1.54333	3.46712	-1.547	0.00137304	0.011974	3.46712	0.199335	4.35892	4.92E-14	6.81E-13
ENSORLG00000016281	0.556847	4.56202	-3.26558	1.83E-11	1.46E-09	4.56202	0.280313	4.21263	2.11E-20	4.72E-19
ENSORLG00000016316	20.5136	33.2341	-0.886999	0.00413019	0.0280834	33.2341	5.6579	2.67505	2.09E-20	4.66E-19
ENSORLG00000016335	5.46182	17.7742	-1.94161	0.00382467	0.0263854	17.7742	0.0165727	10.1645	9.15E-13	1.13E-11
ENSORLG00000016356	1.37695	8.77232	-3.41512	0.00177109	0.0145484	8.77232	1.99264	2.55636	0.0140809	0.03228
ENSORLG00000016375	15.185	31.6063	-1.27018	0.00045279	0.0048889	31.6063	5.53405	2.58962	7.66E-15	1.13E-13
ENSORLG00000016380	0.055618	0.629216	-3.6861	0.00296613	0.0218115	0.629216	0.107568	2.76005	0.0117595	0.0277037
ENSORLG00000016403	3.75048	11.315	-1.85565	0.00153677	0.0130718	11.315	1.55842	2.77333	8.02E-07	4.70E-06
ENSORLG00000016428	0.164519	1.64033	-3.52964	0.00283549	0.0210699	1.64033	0.22612	3.03877	0.0138719	0.0318862
ENSORLG00000016438	50.868	87.0129	-1.07488	0.000969364	0.00906389	87.0129	9.53503	3.17815	4.37E-26	1.36E-24
ENSORLG00000016447	202.766	316.2	-0.902461	0.00402306	0.0274807	316.2	165.896	1.08528	0.000180301	0.000681044
ENSORLG00000016522	14.4464	39.1296	-1.66123	2.37E-06	5.78E-05	39.1296	2.05972	4.40441	1.05E-40	6.18E-39
ENSORLG00000016538	31.6734	48.9979	-0.878423	0.00379793	0.0262471	48.9979	7.75181	2.48822	6.33E-17	1.12E-15
ENSORLG00000016578	16.0252	64.432	-2.23538	3.57E-10	2.22E-08	64.432	0.247224	8.19852	3.98E-64	5.44E-62
ENSORLG00000016580	316.697	808.723	-1.57742	3.33E-05	0.000568312	808.723	0.0268137	14.8891	2.22E-90	7.10E-88
ENSORLG00000016589	6.35587	10.7165	-1.1355	0.00106238	0.00975567	10.7165	3.60637	2.10559	4.00E-10	3.70E-09
ENSORLG00000016591	29.634	57.906	-1.18624	0.000433834	0.00473362	57.906	0.275248	7.88625	6.49E-78	1.41E-75
ENSORLG00000016592	8.10853	24.6276	-1.83161	2.22E-05	0.00039963	24.6276	4.08948	2.76661	2.05E-10	1.97E-09
ENSORLG00000016622	8.72721	18.8378	-1.34437	0.000192343	0.0024327	18.8378	1.51875	3.86463	4.29E-26	1.34E-24
ENSORLG00000016649	7.33414	17.6007	-1.49288	4.02E-05	0.000666762	17.6007	5.17615	1.95633	4.33E-10	3.99E-09
ENSORLG00000016687	44.5393	118.008	-1.61099	2.09E-06	5.22E-05	118.008	26.2279	2.34959	1.97E-14	2.82E-13
ENSORLG00000016693	0.574537	16.588	-5.37352	3.66E-05	0.000615831	16.588	1.25513	3.94646	0.00152613	0.0046345
ENSORLG00000016742	7.43394	35.1515	-2.47099	2.09E-07	6.97E-06	35.1515	0.0433437	9.71669	7.54E-46	5.43E-44
ENSORLG00000016749	0.214496	1.52772	-3.11771	0.000695323	0.00689919	1.52772	0.21959	3.27972	0.000142327	0.000550199
ENSORLG00000016761	6.03078	9.85728	-0.99318	0.0045676	0.0304303	9.85728	3.54228	1.66271	2.37E-07	1.51E-06
ENSORLG00000016774	329.11	543.74	-0.949383	0.00709071	0.0424958	543.74	168.842	1.87114	1.79E-09	1.53E-08
ENSORLG00000016779	12.2422	33.4336	-1.67261	0.0010254	0.00948746	33.4336	0.019226	10.9303	1.14E-30	4.46E-29
ENSORLG00000016784	0.205677	1.96279	-3.18707	2.54E-08	1.05E-06	1.96279	0.079042	4.5655	2.00E-18	3.94E-17
ENSORLG00000016847	31.1083	58.9093	-1.14976	0.00416743	0.0283083	58.9093	2.0487	5.04545	2.35E-22	5.88E-21
ENSORLG00000016856	3.62066	6.75798	-1.13512	0.0059402	0.0371399	6.75798	0.921548	3.06653	1.84E-13	2.42E-12
ENSORLG00000016877	6.75466	10.717	-1.00607	0.00132964	0.0116742	10.717	1.65333	3.07568	3.21E-24	9.00E-23
ENSORLG00000016880	7.89878	14.908	-1.12507	0.00113032	0.010229	14.908	3.64961	3.05485	1.02E-17	1.90E-16
ENSORLG00000016885	2.8575	5.13264	-0.96493	0.00625727	0.0386103	5.13264	2.35644	1.05751	0.000968139	0.00307647
ENSORLG00000016924	53.8178	87.9529	-0.934099	0.00491351	0.0321355	87.9529	17.4862	2.51499	1.05E-18	2.10E-17
ENSORLG00000016944	18.4905	29.9865	-0.923106	0.00681997	0.0412617	29.9865	18.5214	0.885055	0.00326676	0.00906561
ENSORLG00000016949	5.10509	7.96885	-0.860334	0.00740514	0.0439966	7.96885	2.1881	2.02787	5.93E-13	7.46E-12
ENSORLG00000016951	6.79191	13.6406	-1.23823	0.00126515	0.0111989	13.6406	1.25322	3.63185	4.51E-19	9.28E-18
ENSORLG00000017002	59.3918	112.264	-1.1462	0.0002511	0.0030337	112.264	17.8928	2.8335	4.61E-18	8.82E-17
ENSORLG00000017029	25.1399	51.0324	-1.219	0.000147049	0.00195349	51.0324	5.57841	3.37866	1.58E-26	5.07E-25
ENSORLG00000017050	53.4823	110.402	-1.27149	0.000292952	0.00342013	110.402	20.1437	2.64057	4.66E-15	7.02E-14
ENSORLG00000017164	0.086656	7.31108	-6.55091	3.77E-07	1.16E-05	7.31108	0.893018	3.19129	0.00318281	0.00886132
ENSORLG00000017170	23.209	35.9766	-0.85875	0.007752	0.0454737	35.9766	8.35304	2.29373	3.16E-15	4.82E-14
ENSORLG00000017184	13.908	21.6344	-0.865134	0.00694775	0.04187	21.6344	6.47358	1.92891	2.51E-10	2.39E-09
ENSORLG00000017195	11.7209	33.0782	-1.73152	3.35E-07	1.04E-05	33.0782	1.24228	4.98497	1.91E-47	1.48E-45
ENSORLG00000017199	14.5712	26.8189	-1.10674	0.000860697	0.00821285	26.8189	1.88887	4.01325	4.66E-32	1.94E-30
ENSORLG00000017206	28.5273	61.0812	-1.32031	7.63E-05	0.00113838	61.0812	2.03086	5.13885	6.12E-51	5.37E-49
ENSORLG00000017250	0.942376	4.60667	-2.51196	0.00231038	0.0179841	4.60667	0.0173487	8.07792	4.82E-09	3.88E-08
ENSORLG00000017255	4.72129	17.6957	-2.1349	0.000526591	0.00552086	17.6957	1.33327	3.91712	1.03E-09	9.11E-09
ENSORLG00000017270	0.396964	0.889709	-1.62496	0.000132747	0.00180135	0.889709	0.480811	1.48251	6.03E-05	0.000251601
ENSORLG00000017272	20.1586	38.617	-1.16475	0.000222962	0.00275397	38.617	0.161579	8.07855	1.93E-95	7.62E-93
ENSORLG00000017277	0.263337	2.73904	-3.87151	0.000698912	0.00691733	2.73904	1.62016	2.81822	0.00701718	0.0177381
ENSORLG00000017295	13.4182	29.2402	-1.3479	0.00253344	0.0192559	29.2402	7.10497	2.22759	8.47E-08	5.74E-07
ENSORLG00000017308	7.98161	15.989	-1.23054	0.00126339	0.0111889	15.989	2.62333	2.79984	2.78E-14	3.92E-13
ENSORLG00000017310	23.6381	46.849	-1.21538	0.00348875	0.0246685	46.849	7.26897	2.87083	8.37E-12	9.29E-11
ENSORLG00000017320	20.9265	44.4604	-1.3154	5.05E-05	0.000803052	44.4604	18.1612	1.47624	6.61E-07	3.92E-06
ENSORLG00000017338	39.9829	67.6098	-0.981994	0.00562094	0.0355969	67.6098	2.53357	4.925	1.44E-45	1.02E-43
ENSORLG00000017339	29.5835	55.8225	-1.14393	0.000268751	0.00319564	55.8225	0.773998	6.35618	3.16E-65	4.50E-63
ENSORLG00000017389	7.91091	12.4927	-0.885157	0.00822255	0.0474428	12.4927	0.463062	4.93621	4.75E-46	3.44E-44
ENSORLG00000017410	13.6931	25.3617	-1.07964	0.000765876	0.00745902	25.3617	3.19743	3.03812	1.07E-22	2.73E-21
ENSORLG00000017454	69.7114	120.012	-1.01019	0.00274843	0.0205738	120.012	1.7192	6.31141	3.28E-67	5.03E-65
ENSORLG00000017455	4.68999	12.7082	-1.66538	0.000227438	0.00280143	12.7082	2.20702	2.70829	7.50E-10	6.73E-09
ENSORLG00000017458	9.37912	23.3934	-1.54752	2.10E-06	5.24E-05	23.3934	13.0259	1.03325	0.00026745	0.000974321
ENSORLG00000017484	157.025	430.851	-1.68354	3.65E-06	8.41E-05	430.851	0.049833	13.1865	8.20E-111	6.00E-108
ENSORLG00000017490	7.01426	12.1915	-1.02651	0.00139397	0.0121237	12.1915	5.9274	1.23173	0.000166382	0.000634054
ENSORLG00000017515	3.48155	7.70743	-1.39562	0.000487628	0.00519045	7.70743	0.801846	3.52564	6.70E-17	1.18E-15
ENSORLG00000017570	11.8014	26.5091	-1.39453	0.00014889	0.0019742	26.5091	0.331379	6.50495	1.46E-47	1.13E-45
ENSORLG00000017591	12.6629	35.9366	-1.73499	2.05E-07	6.85E-06	35.9366	1.96063	4.81297	8.61E-34	3.83E-32
ENSORLG00000017665	22.4643	35.3474	-0.881273	0.00788629	0.0460504	35.3474	3.09272	3.70679	5.36E-33	2.31E-31
ENSORLG00000017705	2.23739	6.57137	-1.79006	4.23E-05	0.000692935	6.57137	0.228692	5.03096	2.90E-25	8.62E-24
ENSORLG00000017711	48.6538	82.0327	-0.980214	0.00297688	0.0218677	82.0327	21.7076	2.10682	1.05E-12	1.29E-11
ENSORLG00000017757	86.9405	171.591	-1.20436	0.00127758	0.0112976	171.591	8.8275	4.46401	1.71E-42	1.08E-40
ENSORLG00000017764	0.130175	0.900606	-2.96507	0.000179515	0.00230927	0.900606	0.0409377	4.45807	1.96E-07	1.26E-06
ENSORLG00000017768	0.378912	7.75552	-4.55865	6.67E-05	0.00101746	7.75552	0.0875823	6.56862	5.47E-08	3.80E-07
ENSORLG00000017774	1.74803	3.22846	-1.11337	0.00479667	0.0315934	3.22846	0.078636	5.53139	5.76E-27	1.89E-25
ENSORLG00000017788	22.8193	40.0513	-1.03804	0.000878627	0.00835688	40.0513	4.01164	3.50594	9.46E-30	3.51E-28
ENSORLG00000017830	0.635097	3.42062	-2.66786	8.67E-06	0.000177291	3.42062	0.0296997	7.17906	4.37E-15	6.60E-14
ENSORLG00000017855	22.6861	35.4576	-0.874435	0.00569907	0.035995	35.4576	8.71205	2.21372	7.11E-14	9.70E-13
ENSORLG00000017860	4.04444	7.9342	-1.23723	0.00527677	0.0339957	7.9342	2.51581	1.86115	2.06E-07	1.32E-06
ENSORLG00000017876	408.977	1138.7	-1.84791	4.94E-07	1.48E-05	1138.7	1.40516	9.97131	2.47E-114	2.12E-111
ENSORLG00000017881	83.6978	144.553	-1.01114	0.00783678	0.0458372	144.553	0.015451	13.3207	4.08E-21	9.48E-20
ENSORLG00000017889	17.7468	36.6584	-1.27395	0.00343453	0.0243795	36.6584	11.0797	1.91204	3.12E-06	1.65E-05
ENSORLG00000017907	3.36146	30.0815	-3.39414	1.52E-09	8.26E-08	30.0815	9.46888	1.85787	4.10E-07	2.52E-06
ENSORLG00000017912	13.1259	22.2958	-1.0032	0.00107123	0.00981142	22.2958	9.25311	1.47865	7.49E-08	5.11E-07
ENSORLG00000017945	24.0373	46.5457	-1.1812	0.000177037	0.0022832	46.5457	9.83076	2.43237	1.97E-16	3.34E-15
ENSORLG00000017962	0.658167	2.50471	-2.23315	0.00409375	0.0278827	2.50471	0.233682	3.84207	5.51E-07	3.32E-06
ENSORLG00000017982	25.8785	46.0664	-1.05876	0.00151744	0.0129491	46.0664	0.475927	6.80288	3.17E-81	7.84E-79
ENSORLG00000018002	0.0826173	0.473806	-2.59603	1.41E-05	0.00027181	0.473806	0.021457	4.47737	1.73E-10	1.67E-09
ENSORLG00000018059	69.0259	110.256	-0.902315	0.00534482	0.0342842	110.256	39.0527	1.68579	6.59E-09	5.20E-08
ENSORLG00000018112	6.74791	18.9669	-1.74134	0.000226416	0.00279078	18.9669	6.58202	1.67827	6.40E-05	0.000266249
ENSORLG00000018115	0.413383	3.01421	-2.83303	0.000664264	0.00663945	3.01421	0.222855	2.84265	0.000341825	0.00121113
ENSORLG00000018121	0.168863	2.55181	-4.14113	1.53E-08	6.67E-07	2.55181	0.239788	3.58594	1.67E-07	1.09E-06
ENSORLG00000018128	0.0101193	1.42376	-6.86854	3.87E-07	1.19E-05	1.42376	0.0104303	6.32918	5.89E-06	2.95E-05
ENSORLG00000018167	0.881499	1.92534	-1.34847	0.00736369	0.0437798	1.92534	0.377808	2.49931	9.81E-07	5.65E-06
ENSORLG00000018172	46.8143	110.266	-1.46271	3.25E-05	0.000555871	110.266	2.27672	5.78769	1.03E-60	1.30E-58
ENSORLG00000018175	87.8305	266.142	-1.83661	6.43E-08	2.40E-06	266.142	0.289077	9.92402	1.01E-99	4.45E-97
ENSORLG00000018254	61.2275	95.814	-0.872483	0.00696326	0.0419278	95.814	2.38247	5.52213	1.39E-55	1.50E-53
ENSORLG00000018260	0.998127	1.55717	-0.871541	0.00489883	0.0320632	1.55717	0.328843	2.42914	7.94E-16	1.27E-14
ENSORLG00000018273	38.9386	80.3137	-1.27114	5.89E-05	0.00091345	80.3137	12.6749	2.84964	5.38E-22	1.31E-20
ENSORLG00000018277	54.885	111.029	-1.24036	0.00107146	0.00981142	111.029	1.19506	6.72142	2.47E-74	4.77E-72
ENSORLG00000018373	5.96242	10.9121	-1.31336	0.00539815	0.0345323	10.9121	2.75621	2.34794	3.61E-07	2.23E-06
ENSORLG00000018493	8.93874	18.9221	-1.30811	4.43E-05	0.000719887	18.9221	0.612364	5.12865	5.22E-55	5.43E-53
ENSORLG00000018574	4.18913	12.7502	-1.85183	0.000141984	0.0019026	12.7502	0.495635	4.7038	5.93E-16	9.56E-15
ENSORLG00000018645	28.166	43.3286	-0.847511	0.00656882	0.0400232	43.3286	15.7533	1.64837	3.47E-09	2.84E-08
ENSORLG00000018910	25.0818	45.0403	-1.06957	0.00242123	0.0186216	45.0403	0.689859	6.21314	7.27E-70	1.22E-67
ENSORLG00000018937	142.772	641.582	-2.39429	1.82E-09	9.79E-08	641.582	0.103915	12.6446	3.03E-46	2.22E-44
ENSORLG00000018983	60.7285	135.62	-1.35718	0.00227757	0.0177679	135.62	7.07684	4.36939	7.81E-18	1.46E-16
ENSORLG00000019004	66.6523	118.244	-1.04626	0.00382996	0.0264065	118.244	7.05189	4.19558	4.23E-37	2.13E-35
ENSORLG00000019066	175.498	374.752	-1.32114	0.000236825	0.00289987	374.752	0.684113	9.27878	3.56E-45	2.48E-43
ENSORLG00000019251	10.2525	19.6501	-1.16695	0.000127532	0.00173994	19.6501	5.35786	2.06278	1.65E-13	2.18E-12
ENSORLG00000019292	0.002907	4.00474	-10.5643	3.45E-17	6.55E-15	4.00474	0	16.2099	6.98E-51	6.07E-49
ENSORLG00000019305	30.254	47.9924	-0.908015	0.00418576	0.0284164	47.9924	11.9605	2.30479	2.31E-12	2.74E-11
ENSORLG00000019400	33.2302	49.0977	-0.816919	0.00715495	0.0428123	49.0977	23.7123	1.27791	6.49E-06	3.23E-05
ENSORLG00000019434	12.0154	32.9764	-1.66892	0.00255683	0.0194028	32.9764	1.13889	5.01898	7.83E-15	1.16E-13
ENSORLG00000019435	6.69908	12.6794	-1.1451	0.00314343	0.0227649	12.6794	0.618658	4.54176	8.00E-39	4.31E-37
ENSORLG00000019452	0.160671	1.8081	-3.70013	5.27E-05	0.000832008	1.8081	0.0438363	5.43228	8.55E-08	5.78E-07
ENSORLG00000019474	15.7817	25.0872	-0.92136	0.0039351	0.0269946	25.0872	5.12242	2.53215	2.39E-16	4.03E-15
ENSORLG00000019519	6.57748	11.8594	-1.09593	0.00603151	0.0375713	11.8594	6.44873	1.10053	0.00230043	0.006649
ENSORLG00000019595	15.4061	45.2064	-1.78081	4.48E-06	0.000100398	45.2064	0.0269667	10.741	4.95E-67	7.54E-65
ENSORLG00000019615	21.6422	35.403	-0.948281	0.00338614	0.0241128	35.403	23.5067	0.777198	0.00774918	0.0193153
ENSORLG00000019616	20.9602	33.0291	-0.884016	0.00420673	0.0285095	33.0291	20.5985	0.867257	0.00185198	0.00549512
ENSORLG00000019674	34.9539	75.1204	-1.28987	0.000645228	0.006484	75.1204	0.700262	6.1124	6.37E-51	5.56E-49
ENSORLG00000019684	40.5844	175.146	-2.3322	4.64E-08	1.79E-06	175.146	12.8061	3.95861	2.13E-25	6.35E-24
ENSORLG00000019720	3.00421	5.16551	-1.00563	0.00500016	0.0325843	5.16551	0.0271047	7.72908	1.51E-39	8.47E-38
ENSORLG00000019786	16.8917	39.5507	-1.45422	0.00023235	0.00285299	39.5507	0.021016	11.0188	4.48E-102	2.02E-99
ENSORLG00000019810	1.53539	79.6739	-5.9018	0.00183585	0.0149425	79.6739	4.46701	4.34067	0.0152021	0.0344704
ENSORLG00000019844	2.34813	5.49289	-1.45887	0.00150013	0.012851	5.49289	1.32196	2.3151	8.75E-07	5.09E-06
ENSORLG00000019928	27.9366	56.5513	-1.24168	0.000697898	0.00691102	56.5513	18.428	1.80346	1.57E-10	1.52E-09
ENSORLG00000020006	50.2996	973.057	-4.48387	0.00259935	0.0196622	973.057	54.0733	4.35543	0.00605486	0.0156043
ENSORLG00000020050	168.343	465.707	-1.71797	2.11E-07	7.00E-06	465.707	0.408962	10.2531	3.97E-110	2.79E-107
ENSORLG00000020060	14.7533	26.9806	-1.10042	0.000898016	0.00851382	26.9806	8.10447	1.92211	3.66E-10	3.40E-09
ENSORLG00000020079	143.431	313.298	-1.35315	0.000124962	0.00171147	313.298	33.7397	3.40583	4.11E-27	1.36E-25
ENSORLG00000020101	2.25811	8.65536	-1.74004	1.80E-07	6.09E-06	8.65536	0.876556	3.2191	1.52E-22	3.84E-21
ENSORLG00000020127	25.7154	44.152	-1.00957	0.00159461	0.013423	44.152	7.37985	2.77059	6.28E-20	1.35E-18
ENSORLG00000020135	134.927	234.73	-1.0364	0.00694952	0.0418736	234.73	5.99942	6.73682	9.66E-74	1.84E-71
ENSORLG00000020189	12.0702	22.2613	-1.09296	0.00470945	0.0311582	22.2613	8.95938	1.47887	2.63E-05	0.000117803
ENSORLG00000020262	127.819	255.384	-1.22367	0.000487353	0.00518948	255.384	0.44668	9.34076	3.38E-94	1.28E-91
ENSORLG00000020290	0.633092	6.09156	-3.4869	0.000242661	0.00295701	6.09156	1.32123	2.38793	0.000517273	0.00175545
ENSORLG00000020295	0.179943	1.11695	-2.86216	2.23E-05	0.000401342	1.11695	0.214665	2.56356	3.61E-05	0.00015708
ENSORLG00000020369	101.229	220.173	-1.34715	0.000504149	0.0053346	220.173	0.161073	10.5618	1.16E-69	1.93E-67
ENSORLG00000020448	1.00848	2.72859	-1.8489	2.39E-05	0.000427262	2.72859	0.363052	3.16391	6.61E-13	8.28E-12
ENSORLG00000020467	13.7159	36.9887	-1.66108	4.89E-07	1.46E-05	36.9887	0.12947	8.33253	1.10E-22	2.80E-21
ENSORLG00000020485	34.681	69.4178	-1.39135	1.77E-05	0.000329805	69.4178	8.36387	3.06475	1.02E-20	2.33E-19
ENSORLG00000020490	34.5727	65.216	-1.13802	0.00397749	0.0272431	65.216	10.6409	2.79048	4.49E-21	1.04E-19
ENSORLG00000020519	2.0149	4.09914	-1.23475	0.00092031	0.0086856	4.09914	0.427135	2.77685	2.24E-15	3.45E-14
ENSORLG00000020525	8.75675	19.1933	-1.39598	5.30E-05	0.000835376	19.1933	4.45535	2.30623	1.32E-13	1.75E-12
ENSORLG00000020686	158.391	442.699	-1.70475	1.58E-06	4.13E-05	442.699	0.109329	11.694	5.05E-135	1.48E-131
ENSORLG00000020715	20.0318	45.7925	-1.38366	0.00365617	0.0255268	45.7925	11.2794	2.16926	1.49E-05	6.99E-05
ENSORLG00000020851	3.96051	8.6379	-1.35712	0.00513466	0.033221	8.6379	0.649812	3.92192	1.50E-14	2.16E-13
ENSORLG00000020877	18.292	30.1684	-0.953528	0.00587965	0.036833	30.1684	1.06642	5.00168	6.02E-32	2.49E-30
ENSORLG00000021831	36.4113	117.312	-1.91593	1.11E-06	3.02E-05	117.312	0.0168087	12.8797	1.35E-67	2.11E-65
ENSORLG00000021843	164.931	279.897	-0.992303	0.00180555	0.0147309	279.897	130.908	1.28537	1.44E-05	6.78E-05
ENSORLG00000021930	4.43339	7.61551	-1.00798	0.00673947	0.0408446	7.61551	1.16073	2.894	5.70E-14	7.84E-13
ENSORLG00000021940	22.2475	47.1163	-1.30925	4.56E-05	0.000738811	47.1163	8.10771	2.72446	4.81E-18	9.17E-17
ENSORLG00000021947	0.902446	5.36932	-2.79718	0.000997997	0.00927917	5.36932	0.190308	4.97038	5.04E-08	3.53E-07
ENSORLG00000021956	21.1552	59.4253	-1.50832	7.07E-05	0.00107068	59.4253	17.7453	1.98904	2.04E-08	1.51E-07
ENSORLG00000021961	2.16678	6.22459	-1.75404	0.000100283	0.00142136	6.22459	0.631074	3.48899	4.68E-14	6.48E-13
ENSORLG00000022114	0.0283313	2.74478	-6.76726	0.0026552	0.0200034	2.74478	0.022586	7.0795	0.00503117	0.0132519
ENSORLG00000022166	0.100935	1.43547	-4.05363	0.00128597	0.0113548	1.43547	0	12.7418	3.41E-11	3.56E-10
ENSORLG00000022170	19.5784	44.6455	-1.41581	1.82E-05	0.000337251	44.6455	7.92471	2.67995	7.74E-18	1.45E-16
ENSORLG00000022175	0.159663	1.29859	-3.1925	0.00257079	0.0194962	1.29859	0.012739	6.63423	9.21E-06	4.47E-05
ENSORLG00000022298	19.1172	36.1681	-1.14764	0.00158944	0.0134018	36.1681	1.7086	4.58925	2.62E-29	9.59E-28
ENSORLG00000022359	2.3078	5.35692	-1.46232	0.000197167	0.00248749	5.35692	0.337565	4.73542	7.76E-12	8.64E-11
ENSORLG00000022375	85.5707	240.381	-1.71441	5.88E-06	0.000126413	240.381	0.047603	12.4267	1.30E-132	2.86E-129
ENSORLG00000022403	20.6138	38.1009	-1.11369	0.000809519	0.00780965	38.1009	4.69239	3.20956	7.20E-21	1.65E-19
ENSORLG00000022504	9.09963	15.7239	-1.09191	0.00106457	0.00976244	15.7239	6.64417	1.98571	6.44E-10	5.82E-09
ENSORLG00000022507	0.451346	6.07375	-3.91799	0.00145292	0.0125255	6.07375	0	14.9311	6.30E-31	2.48E-29
ENSORLG00000022529	14.0716	24.5516	-0.907511	0.00328621	0.0235339	24.5516	13.2072	1.02057	0.000232048	0.000858338
ENSORLG00000022534	14.0976	23.5141	-1.03754	0.00113838	0.0102932	23.5141	3.97859	2.81947	1.10E-19	2.33E-18
ENSORLG00000022569	6.09796	31.0825	-1.34625	0.000174352	0.00225434	31.0825	2.77911	1.94857	1.77E-09	1.51E-08
ENSORLG00000022686	27.5229	42.2375	-0.844429	0.00746483	0.0442472	42.2375	11.771	2.02842	1.39E-11	1.51E-10
ENSORLG00000022715	14.8328	42.1634	-1.73456	0.000919157	0.00867702	42.1634	2.56304	4.20945	4.86E-16	7.93E-15
ENSORLG00000022723	0.501494	1.30107	-1.60754	0.00476122	0.0314184	1.30107	0.064865	4.51232	0.0110694	0.0263131
ENSORLG00000022733	0.12512	0.683188	-2.67536	0.00269733	0.0202733	0.683188	0.01285	5.87164	1.17E-06	6.67E-06
ENSORLG00000022743	0.501858	2.7159	-2.65646	0.00484399	0.0318398	2.7159	0	12.7126	2.90E-13	3.74E-12
ENSORLG00000022750	15.1802	35.5538	-1.42744	7.84E-05	0.00116482	35.5538	8.91937	2.07854	1.31E-09	1.14E-08
ENSORLG00000022774	1.90014	4.00285	-1.30969	0.000486632	0.00518336	4.00285	1.1834	1.94906	5.46E-10	4.99E-09
ENSORLG00000022786	1.86483	4.09316	-1.36758	0.00884305	0.0499867	4.09316	0.219155	4.41169	2.15E-15	3.31E-14
ENSORLG00000022827	29.5471	66.4256	-1.39538	0.00430853	0.0290657	66.4256	1.18262	5.98137	3.91E-24	1.09E-22
ENSORLG00000022847	64.1799	124.068	-1.17686	0.0031592	0.0228651	124.068	0.138567	9.90982	3.33E-71	5.91E-69
ENSORLG00000022867	14.0018	24.688	-1.0513	0.00505292	0.0328407	24.688	9.28906	1.59714	4.37E-06	2.25E-05
ENSORLG00000022891	56.7832	104.957	-1.11571	0.00163319	0.0136826	104.957	0.832844	7.16252	1.38E-66	2.06E-64
ENSORLG00000022909	6.58124	303.195	-5.73282	0.000202236	0.00253785	303.195	20.1798	4.09168	0.0053433	0.0139837
ENSORLG00000022946	35.7966	60.4166	-0.98073	0.00257616	0.0195327	60.4166	0.380387	7.49421	3.87E-78	8.57E-76
ENSORLG00000022970	4.91317	9.95738	-1.25223	0.000481393	0.0051322	9.95738	0.764371	3.88946	1.11E-28	3.97E-27
ENSORLG00000022979	4.28435	11.6612	-1.67166	0.000426726	0.00466326	11.6612	2.21327	2.58075	5.82E-08	4.03E-07
ENSORLG00000023003	18.5605	40.6577	-1.35727	3.21E-05	0.000549713	40.6577	0.460862	6.65378	1.74E-57	1.98E-55
ENSORLG00000023012	0.090663	0.563317	-2.8568	3.03E-05	0.000522781	0.563317	0.111759	2.51439	3.89E-05	0.000168536
ENSORLG00000023029	4.13438	29.5397	-3.06531	2.30E-19	5.65E-17	29.5397	3.54872	3.24796	2.61E-24	7.37E-23
ENSORLG00000023038	0.0270713	2.11595	-5.96542	0.000229305	0.0028205	2.11595	0.006106	7.73115	1.63E-05	7.56E-05
ENSORLG00000023043	19.9155	46.744	-1.39671	4.20E-05	0.00069028	46.744	0.78092	6.00332	3.40E-62	4.45E-60
ENSORLG00000023081	29.1714	134.712	-2.23214	1.03E-07	3.67E-06	134.712	0.298512	8.84671	8.54E-52	7.86E-50
ENSORLG00000023093	3.17368	13.0737	-2.28103	0.00403864	0.0275711	13.0737	0	14.0808	3.55E-25	1.05E-23
ENSORLG00000023117	11.7933	18.8457	-0.879731	0.00803871	0.0466787	18.8457	12.6029	0.774758	0.00933787	0.0226817
ENSORLG00000023124	45.9448	87.0705	-1.21195	0.00100916	0.00936416	87.0705	0.0465463	10.9623	2.46E-58	2.92E-56
ENSORLG00000023180	2.964	8.22424	-1.693	0.00446818	0.0299088	8.22424	0.742821	3.64305	1.03E-08	7.91E-08
ENSORLG00000023223	1.7461	4.51672	-1.59642	0.000279644	0.00329415	4.51672	1.81786	1.52143	1.89E-05	8.68E-05
ENSORLG00000023265	7.67956	12.2643	-0.902484	0.00452296	0.0301955	12.2643	1.22612	3.51007	1.07E-26	3.44E-25
ENSORLG00000023298	15.5513	27.565	-1.05322	0.00200348	0.0160147	27.565	0.189908	7.3762	4.67E-39	2.54E-37
ENSORLG00000023307	1.67732	9.5778	-2.8195	3.27E-12	2.85E-10	9.5778	2.14878	2.42516	5.68E-11	5.78E-10
ENSORLG00000023328	13.921	26.2531	-1.1403	0.00132405	0.0116387	26.2531	0.815474	5.20865	1.64E-17	3.00E-16
ENSORLG00000023333	26.073	43.1648	-0.957892	0.00226805	0.0177079	43.1648	23.4502	1.06687	0.000144029	0.000556228
ENSORLG00000023445	0.430657	1.68504	-2.19922	0.00764281	0.0450614	1.68504	0.115099	4.03292	2.54E-06	1.36E-05
ENSORLG00000023476	4.6509	14.5402	-1.87791	0.000303822	0.00352611	14.5402	2.73277	2.60791	1.34E-07	8.84E-07
ENSORLG00000023508	21.5302	35.1379	-0.935128	0.00329186	0.0235696	35.1379	4.23326	3.23844	1.44E-26	4.61E-25
ENSORLG00000023511	21.5089	37.7546	-1.03822	0.00217153	0.0171028	37.7546	4.35308	3.30534	4.24E-28	1.46E-26
ENSORLG00000023513	0.0997533	1.6015	-4.21081	6.01E-06	0.000128824	1.6015	0.259427	2.81233	0.00279934	0.00792423
ENSORLG00000023547	5.46955	16.9958	-1.97542	2.47E-07	8.06E-06	16.9958	0.055901	7.85808	1.89E-59	2.30E-57
ENSORLG00000023557	184.019	801.443	-2.35296	1.73E-06	4.44E-05	801.443	4.54743	7.8095	1.46E-37	7.53E-36
ENSORLG00000023625	4.11944	15.8781	-2.17274	4.66E-05	0.000750446	15.8781	0.113841	7.3004	9.66E-28	3.27E-26
ENSORLG00000023657	0.360216	3.60793	-3.54018	9.99E-05	0.00141707	3.60793	0	12.3244	9.10E-15	1.34E-13
ENSORLG00000023817	1.03244	2.24675	-1.36513	9.58E-05	0.00136995	2.24675	1.01497	1.43149	4.71E-06	2.41E-05
ENSORLG00000023822	62.1768	158.026	-1.57142	1.32E-05	0.000256214	158.026	7.52175	4.57865	2.08E-37	1.06E-35
ENSORLG00000023917	0.676379	6.40966	-3.47297	5.81E-22	2.26E-19	6.40966	0.273245	4.73888	1.02E-39	5.77E-38
ENSORLG00000023972	0.983852	11.9232	-3.82638	5.69E-23	2.48E-20	11.9232	1.1403	3.58007	3.86E-24	1.07E-22
ENSORLG00000024009	12.0791	26.3742	-1.35671	0.000180745	0.00232003	26.3742	1.62275	4.21039	1.90E-26	6.03E-25
ENSORLG00000024064	5.33365	11.4602	-1.33483	0.00361895	0.025352	11.4602	2.95296	2.13268	5.82E-07	3.49E-06
ENSORLG00000024068	178.555	347.898	-1.18467	0.00362124	0.025363	347.898	0.839689	8.8766	9.94E-111	7.13E-108
ENSORLG00000024142	0.457375	3.89893	-3.31897	2.59E-05	0.000456595	3.89893	1.05424	2.0698	0.00386535	0.0105021
ENSORLG00000024176	89.358	245.635	-1.68917	9.49E-07	2.63E-05	245.635	8.98424	4.96524	1.27E-41	7.75E-40
ENSORLG00000024305	261.893	676.92	-1.59683	4.32E-06	9.73E-05	676.92	3.56698	7.76144	8.66E-72	1.57E-69
ENSORLG00000024331	6.82544	14.7243	-1.34423	2.77E-05	0.000483968	14.7243	2.95771	2.51277	6.65E-18	1.25E-16
ENSORLG00000024380	0.255582	4.85087	-4.46667	1.07E-08	4.86E-07	4.85087	0.080753	6.06919	4.53E-12	5.18E-11
ENSORLG00000024393	40.9145	82.0032	-1.23278	0.000112074	0.00156466	82.0032	0.800116	6.85886	8.71E-65	1.22E-62
ENSORLG00000024434	75.0018	255.265	-1.99506	1.93E-09	1.03E-07	255.265	0.1223	11.183	9.34E-84	2.55E-81
ENSORLG00000024445	9.85943	18.7638	-1.15826	0.00208097	0.0165147	18.7638	2.57317	3.05257	5.45E-15	8.15E-14
ENSORLG00000024446	0.0363943	1.87536	-5.86392	3.02E-09	1.54E-07	1.87536	0.123399	4.10239	1.13E-07	7.55E-07
ENSORLG00000024596	11.291	26.3601	-1.44784	7.90E-05	0.00117199	26.3601	0.0954057	8.28194	5.67E-43	3.66E-41
ENSORLG00000024684	13.177	19.9372	-0.826105	0.00653249	0.0398725	19.9372	3.74669	2.59797	4.72E-19	9.69E-18
ENSORLG00000024701	14.7374	26.7862	-1.03563	0.00687797	0.0415486	26.7862	9.80782	1.61834	7.02E-06	3.47E-05
ENSORLG00000024735	5.78116	9.9624	-1.10564	0.000854125	0.00816777	9.9624	0.135416	6.79658	4.05E-62	5.28E-60
ENSORLG00000024833	17.0153	47.6802	-1.71512	1.76E-07	5.95E-06	47.6802	4.23007	3.68304	4.05E-30	1.54E-28
ENSORLG00000024862	0.133746	0.462997	-2.00789	0.00819078	0.0473363	0.462997	0.165203	1.62577	0.0219902	0.0472764
ENSORLG00000024893	80.6913	162.86	-1.24054	7.64E-05	0.00113919	162.86	16.7449	3.471	4.49E-30	1.70E-28
ENSORLG00000024901	17.7571	31.6304	-1.06548	0.00178363	0.0146209	31.6304	0.94228	5.29102	4.24E-42	2.66E-40
ENSORLG00000025055	6.27508	13.518	-1.33629	0.000261698	0.00313583	13.518	0.126564	6.91488	1.45E-46	1.08E-44
ENSORLG00000025124	5.46795	13.3206	-1.50983	6.61E-06	0.000140053	13.3206	1.22721	3.63031	1.16E-24	3.32E-23
ENSORLG00000025166	3.20619	5.31757	-1.08085	0.00504618	0.032809	5.31757	0.503712	4.23342	2.89E-21	6.81E-20
ENSORLG00000025210	0	0.0609327	-9.77394	0.00433455	0.0291967	0.0609327	0	9.65108	0.00541584	0.0141525
ENSORLG00000025227	26.5943	45.1169	-0.991879	0.00164943	0.0137828	45.1169	2.32334	4.46673	1.10E-45	7.83E-44
ENSORLG00000025233	0	0.160986	-8.71195	0.00216227	0.0170451	0.160986	0	8.59413	0.00241387	0.00693977
ENSORLG00000025238	1.5958	6.7581	-2.3088	2.15E-06	5.34E-05	6.7581	2.53309	1.54432	0.000830529	0.00267497
ENSORLG00000025251	5.65249	11.7655	-1.28521	0.0013886	0.0120918	11.7655	0.176776	6.2331	4.96E-35	2.32E-33
ENSORLG00000025310	20.663	36.4439	-1.04357	0.00366061	0.0255326	36.4439	0.188725	7.77619	9.79E-94	3.62E-91
ENSORLG00000025413	17.2047	32.8292	-1.19213	8.85E-05	0.00128409	32.8292	8.39315	2.29611	3.04E-16	5.05E-15
ENSORLG00000025419	2.26581	14.0825	-2.84756	0.000932109	0.00877821	14.0825	0.0246523	9.04598	1.88E-11	2.01E-10
ENSORLG00000025440	9.36221	22.4824	-1.49451	0.000262503	0.00314124	22.4824	0.397258	5.99556	2.99E-29	1.09E-27
ENSORLG00000025521	12.4137	23.5805	-1.12739	0.00136129	0.011898	23.5805	9.71612	1.34923	4.08E-05	0.00017594
ENSORLG00000025571	8.58816	16.3174	-1.15303	0.000551846	0.00572789	16.3174	3.56452	2.3884	2.88E-11	3.03E-10
ENSORLG00000025578	6.41923	10.9843	-1.00074	0.00831865	0.047794	10.9843	2.10019	2.57329	3.81E-12	4.40E-11
ENSORLG00000025631	0.826287	7.25242	-3.34841	2.17E-05	0.000391877	7.25242	0.123857	6.0357	1.24E-12	1.51E-11
ENSORLG00000025647	22.9898	47.1082	-1.26065	0.000142934	0.00191201	47.1082	0.151625	8.46531	3.32E-95	1.28E-92
ENSORLG00000025661	4.20326	9.37534	-1.38857	9.85E-05	0.00140278	9.37534	5.65361	0.996897	0.00215652	0.00628314
ENSORLG00000025663	0.066936	4.01479	-6.07932	1.98E-21	6.67E-19	4.01479	0.67438	2.72351	1.99E-09	1.69E-08
ENSORLG00000025669	6.27052	16.1413	-1.59257	0.00025807	0.00310518	16.1413	2.00299	3.20043	2.20E-14	3.12E-13
ENSORLG00000025673	1.62592	16.3999	-3.56484	4.92E-14	5.84E-12	16.3999	9.46644	0.98653	0.00765637	0.0191314
ENSORLG00000025741	7.13878	21.5406	-1.81908	0.00429102	0.0289752	21.5406	0.0238537	9.95683	8.76E-29	3.15E-27
ENSORLG00000025763	121.552	212.837	-1.03247	0.0053609	0.0343562	212.837	126.851	0.91823	0.00229595	0.00663876
ENSORLG00000025766	5.62005	9.59468	-1.03675	0.00297366	0.0218577	9.59468	2.7035	2.04834	8.81E-09	6.84E-08
ENSORLG00000025778	11.0488	20.7722	-1.13736	0.000510848	0.00539902	20.7722	2.61593	3.17735	2.80E-24	7.89E-23
ENSORLG00000025816	0	0.63751	-8.89415	0.00198731	0.0159142	0.63751	0.00983433	5.64585	0.0190142	0.0417464
ENSORLG00000025848	0.432335	3.76336	-3.34247	0.000104858	0.00147733	3.76336	0	14.1858	2.14E-26	6.78E-25
ENSORLG00000025867	0.0263313	1.04749	-5.47598	1.25E-08	5.56E-07	1.04749	0.00192767	8.83672	2.62E-12	3.08E-11
ENSORLG00000025879	0.0473033	0.557088	-3.73333	0.000873581	0.0083156	0.557088	0.038461	4.00159	0.000306834	0.00109957
ENSORLG00000025884	11.2873	25.1854	-1.38234	0.000467479	0.00501561	25.1854	5.84648	2.28779	1.89E-09	1.61E-08
ENSORLG00000025890	58.9567	122.963	-1.29187	0.000386024	0.00430088	122.963	0.205327	9.40479	4.75E-104	2.49E-101
ENSORLG00000025909	28.4671	46.9456	-0.946956	0.00589499	0.0369094	46.9456	3.13746	4.08611	6.73E-26	2.07E-24
ENSORLG00000025930	185.501	424.529	-1.46914	0.000113258	0.00157745	424.529	1.05091	8.86619	6.37E-106	3.73E-103
ENSORLG00000025954	10.7133	32.7675	-1.83932	3.54E-08	1.43E-06	32.7675	0.218785	7.40788	3.14E-77	6.57E-75
ENSORLG00000026064	10.5084	34.4861	-1.942	4.06E-07	1.24E-05	34.4861	0.027645	10.3951	2.90E-48	2.31E-46
ENSORLG00000026094	1.58322	5.38392	-1.99056	2.29E-06	5.64E-05	5.38392	1.7593	1.78417	1.06E-06	6.06E-06
ENSORLG00000026110	60.7423	93.4112	-0.848072	0.00605003	0.0376535	93.4112	25.8632	2.03792	5.39E-12	6.08E-11
ENSORLG00000026120	34.061	106.516	-1.86574	0.000652692	0.00654227	106.516	26.2939	2.19406	8.28E-05	0.000336593
ENSORLG00000026152	14.1339	26.4787	-1.09687	0.000982976	0.00915968	26.4787	15.916	1.27169	3.33E-05	0.000146196
ENSORLG00000026166	21.06	39.962	-1.15091	0.000310115	0.00358269	39.962	5.04778	3.16994	1.01E-21	2.45E-20
ENSORLG00000026192	5.15673	11.1441	-1.34509	0.000574746	0.00591547	11.1441	3.39404	1.90693	3.38E-07	2.10E-06
ENSORLG00000026261	7.88048	12.8239	-0.931023	0.00217428	0.0171207	12.8239	4.19616	1.79974	3.64E-10	3.38E-09
ENSORLG00000026284	0.0959123	2.85786	-5.08971	2.44E-08	1.02E-06	2.85786	0.024212	7.01524	4.62E-10	4.24E-09
ENSORLG00000026296	0.018337	6.32532	-8.51283	2.34E-15	3.45E-13	6.32532	1.39529	2.37063	0.000129663	0.000505523
ENSORLG00000026305	17.9684	47.2346	-1.62013	1.73E-05	0.000324053	47.2346	19.2406	1.4849	3.80E-06	1.97E-05
ENSORLG00000026316	0.925425	2.38426	-1.59191	0.00808988	0.0469141	2.38426	0.0905283	4.90458	4.03E-09	3.27E-08
ENSORLG00000026413	6.62405	16.2536	-1.52234	0.000163849	0.00213861	16.2536	0.0588167	8.25663	2.84E-24	8.01E-23
ENSORLG00000026494	12.6157	17.7766	-0.860158	0.00585301	0.0366986	17.7766	4.59801	2.19514	6.56E-14	8.98E-13
ENSORLG00000026544	47.2842	85.7528	-1.08567	0.00078025	0.00757605	85.7528	5.19837	4.22662	7.86E-37	3.92E-35
ENSORLG00000026564	15.2075	24.0053	-0.884916	0.00755363	0.0446837	24.0053	8.01026	1.76739	5.14E-09	4.12E-08
ENSORLG00000026575	22.4052	41.0976	-1.10424	0.000547853	0.00569816	41.0976	0.227503	7.67826	1.59E-73	2.98E-71
ENSORLG00000026587	28.3399	48.7962	-1.01731	0.00799196	0.0464835	48.7962	24.0722	1.20859	5.41E-05	0.000227817
ENSORLG00000026592	9.55715	14.7479	-0.896421	0.00842929	0.0482506	14.7479	8.44828	1.04936	0.000524921	0.001779
ENSORLG00000026611	14.5276	26.5314	-1.09549	0.00111936	0.0101576	26.5314	12.8703	1.2271	3.05E-05	0.000135095
ENSORLG00000026634	0.759639	11.3535	-4.12585	2.68E-10	1.71E-08	11.3535	1.52419	3.08045	1.46E-09	1.27E-08
ENSORLG00000026674	1.0013	1.79491	-1.17212	0.00128132	0.0113221	1.79491	0.969412	1.63375	1.24E-06	7.04E-06
ENSORLG00000026757	8.14683	16.8645	-1.29136	0.00010169	0.00143843	16.8645	2.39739	3.01476	4.06E-20	8.89E-19
ENSORLG00000026778	9.19872	14.8149	-0.933697	0.00334491	0.0238865	14.8149	2.61274	3.08845	2.31E-22	5.77E-21
ENSORLG00000026790	0.855115	4.45701	-2.70557	0.00634438	0.0389643	4.45701	0.799743	2.67248	0.00466782	0.012409
ENSORLG00000026849	7.57101	18.6399	-1.52992	1.44E-05	0.000276282	18.6399	3.71788	2.49839	7.79E-16	1.25E-14
ENSORLG00000026860	19.0012	29.4216	-0.858107	0.00541722	0.0346356	29.4216	11.5849	1.52794	1.44E-07	9.43E-07
ENSORLG00000026881	3.22163	6.16675	-1.16517	0.00319559	0.0230483	6.16675	1.29713	2.43655	8.14E-10	7.27E-09
ENSORLG00000026900	8.74859	16.5807	-1.15112	0.000941537	0.0088458	16.5807	1.18238	3.99216	2.74E-22	6.82E-21
ENSORLG00000026914	2.74668	6.43067	-1.45273	0.00237337	0.0183774	6.43067	0.0802763	6.49529	4.50E-28	1.55E-26
ENSORLG00000026967	7.00227	12.0288	-1.00757	0.00272501	0.0204481	12.0288	7.61664	0.846697	0.00328073	0.00909719
ENSORLG00000026976	14.8572	26.6851	-1.07405	0.000966661	0.0090434	26.6851	2.12697	3.83731	2.48E-32	1.04E-30
ENSORLG00000027047	22.3919	37.9397	-0.993108	0.00199025	0.0159305	37.9397	1.41439	4.9578	8.11E-41	4.80E-39
ENSORLG00000027064	0.0357187	0.622562	-3.93127	7.68E-06	0.000159802	0.622562	0.0237517	4.46933	3.85E-08	2.74E-07
ENSORLG00000027077	11.922	18.653	-0.875765	0.00435736	0.0293069	18.653	7.56431	1.48829	1.07E-07	7.14E-07
ENSORLG00000027105	19.7772	35.2194	-1.06595	0.00229052	0.0178531	35.2194	15.3343	1.41535	1.71E-05	7.92E-05
ENSORLG00000027171	1.69209	9.11026	-2.67033	1.61E-07	5.47E-06	9.11026	0.702116	3.88664	4.52E-15	6.81E-14
ENSORLG00000027180	26.0227	46.8074	-1.07181	0.000575042	0.00591656	46.8074	7.97577	2.73278	3.95E-20	8.64E-19
ENSORLG00000027223	19.5724	34.8442	-1.00676	0.00628881	0.0387374	34.8442	10.6454	1.5563	1.36E-06	7.68E-06
ENSORLG00000027254	1.30447	6.10387	-2.4445	4.65E-05	0.000749998	6.10387	0.522076	3.66304	1.43E-08	1.08E-07
ENSORLG00000027266	104.231	254.791	-1.61323	2.40E-07	7.85E-06	254.791	73.8042	2.06876	1.88E-12	2.25E-11
ENSORLG00000027309	230.028	468.5	-1.2527	0.000550515	0.00571743	468.5	69.0858	2.94408	1.42E-15	2.22E-14
ENSORLG00000027315	0.0752717	1.08272	-4.04383	0.00347494	0.0246064	1.08272	0.124375	3.27804	0.011192	0.0265614
ENSORLG00000027336	58.7379	156.355	-1.63993	2.75E-07	8.83E-06	156.355	0	17.5588	2.44E-137	8.58E-134
ENSORLG00000027378	10.2668	20.2532	-1.20667	0.00015329	0.00202133	20.2532	0.954398	4.57352	7.39E-44	4.94E-42
ENSORLG00000027381	2.63008	5.44473	-1.28231	0.00111766	0.0101473	5.44473	0.278277	4.47847	4.33E-22	1.06E-20
ENSORLG00000027419	3.2806	11.1991	-2.00965	0.000398595	0.00441589	11.1991	0.265355	5.5907	8.91E-33	3.78E-31
ENSORLG00000027433	0.64199	6.6564	-3.60433	9.42E-15	1.24E-12	6.6564	0.333854	4.50391	1.02E-24	2.92E-23
ENSORLG00000027465	5.13405	11.9051	-1.45194	9.10E-05	0.00131503	11.9051	7.42355	0.866567	0.0166952	0.0373359
ENSORLG00000027516	12.8531	26.9304	-1.28361	0.000480606	0.00513	26.9304	8.22809	1.84371	1.68E-07	1.09E-06
ENSORLG00000027580	14.4973	24.4267	-0.980328	0.00631223	0.038812	24.4267	12.8595	1.10971	0.000625856	0.00207742
ENSORLG00000027584	38.0351	108.991	-1.75568	0.000175643	0.00226854	108.991	0.17825	9.42939	1.97E-61	2.50E-59
ENSORLG00000027618	18.1851	38.3703	-1.30902	9.00E-05	0.00130358	38.3703	13.7645	1.6652	4.69E-09	3.77E-08
ENSORLG00000027643	29.7264	58.0131	-1.19162	0.00575578	0.0362496	58.0131	20.12	1.71252	3.89E-05	0.000168506
ENSORLG00000027669	17.7405	31.9728	-1.078	0.000548816	0.00570482	31.9728	10.1098	1.84725	2.98E-10	2.80E-09
ENSORLG00000027796	3.66238	7.5601	-1.27383	0.000300157	0.00349045	7.5601	2.04346	2.0746	8.43E-13	1.05E-11
ENSORLG00000027818	13.7078	24.4342	-1.02623	0.00125561	0.0111283	24.4342	12.5131	1.16843	3.46E-05	0.000151564
ENSORLG00000027820	1.51687	5.40731	-2.06041	0.000309256	0.00357627	5.40731	0.600877	3.35206	1.09E-08	8.36E-08
ENSORLG00000027889	8.95463	16.3175	-1.09267	0.000762087	0.00743234	16.3175	0.826216	4.48897	1.76E-39	9.82E-38
ENSORLG00000027901	8.2452	14.3463	-1.02748	0.00780135	0.0456829	14.3463	1.35457	3.5914	1.14E-17	2.11E-16
ENSORLG00000027910	1.26767	4.13608	-1.94135	0.00594993	0.037181	4.13608	0.0889557	5.71309	1.04E-12	1.28E-11
ENSORLG00000027930	13.036	25.8734	-1.30989	0.00023499	0.00287941	25.8734	7.35361	1.99866	6.06E-11	6.14E-10
ENSORLG00000027967	20.5127	33.3056	-0.926543	0.00543581	0.0347243	33.3056	6.22333	2.60596	9.29E-16	1.48E-14
ENSORLG00000027977	55.9909	115.38	-1.2366	0.000292816	0.0034197	115.38	0.149922	9.65845	4.75E-74	9.13E-72
ENSORLG00000027988	14.7348	28.335	-1.17525	0.00283258	0.0210527	28.335	6.17836	2.38276	5.10E-09	4.09E-08
ENSORLG00000028151	2.55701	13.2953	-2.60479	2.13E-11	1.69E-09	13.2953	0.425092	5.15497	8.10E-35	3.77E-33
ENSORLG00000028190	5.06492	14.3309	-1.72979	0.000182942	0.00234476	14.3309	2.98115	2.45051	2.16E-08	1.59E-07
ENSORLG00000028277	9.18659	16.6619	-1.08698	0.00242072	0.0186216	16.6619	2.09036	3.18622	5.91E-16	9.55E-15
ENSORLG00000028278	8.30059	23.3414	-1.71836	0.00393478	0.0269946	23.3414	1.03572	4.66467	2.19E-12	2.60E-11
ENSORLG00000028279	3.38883	8.05347	-1.55899	4.13E-06	9.36E-05	8.05347	4.38255	1.08307	0.000183193	0.000690558
ENSORLG00000028285	2.45065	4.43263	-1.02981	0.00693356	0.0418059	4.43263	0.27924	4.12738	1.15E-18	2.30E-17
ENSORLG00000028286	17.7861	32.8188	-1.11818	0.000517242	0.00544869	32.8188	5.57205	2.75572	9.14E-19	1.85E-17
ENSORLG00000028314	1.58984	3.74815	-1.7483	7.78E-06	0.000161621	3.74815	0.78537	2.22885	4.58E-10	4.21E-09
ENSORLG00000028353	8.44239	12.4342	-1.06527	0.00260956	0.0197183	12.4342	2.22587	2.63327	1.22E-17	2.25E-16
ENSORLG00000028371	6.52295	10.2781	-0.909937	0.00548427	0.0349757	10.2781	1.78018	2.72659	6.79E-18	1.28E-16
ENSORLG00000028444	31.1427	51.0178	-0.927855	0.00762672	0.0450106	51.0178	13.8164	2.09012	7.96E-11	7.95E-10
ENSORLG00000028452	4.92451	21.0082	-2.32239	6.09E-09	2.89E-07	21.0082	1.53139	3.95996	3.26E-24	9.14E-23
ENSORLG00000028495	0.272681	1.88736	-2.93003	6.72E-07	1.95E-05	1.88736	0.10842	4.24823	0.000895206	0.00286621
ENSORLG00000028579	2.95487	8.25631	-1.46379	0.00557947	0.0353996	8.25631	0.88247	3.4334	1.63E-09	1.40E-08
ENSORLG00000028680	0.127567	0.386144	-1.82747	3.42E-05	0.000581031	0.386144	0.040323	3.43144	1.16E-11	1.27E-10
ENSORLG00000028691	0	0.0203167	-9.3347	0.00609859	0.0378741	0.0203167	0	9.24117	0.00775076	0.0193165
ENSORLG00000028721	6.8143	24.3882	-1.79073	2.26E-07	7.46E-06	24.3882	1.26073	4.92613	2.70E-09	2.24E-08
ENSORLG00000028750	7.07087	16.4033	-1.44352	0.00229864	0.0179086	16.4033	2.1666	3.1084	2.26E-10	2.16E-09
ENSORLG00000028766	1.47121	3.46802	-1.31436	0.00837233	0.0480149	3.46802	1.31658	1.58153	0.000865446	0.00277801
ENSORLG00000028806	0.250378	1.41513	-2.72328	0.00105869	0.00972679	1.41513	0.200414	2.99382	0.000254465	0.000932329
ENSORLG00000028835	0.714314	2.03104	-1.73693	0.00392557	0.0269397	2.03104	0.0900103	4.67866	7.03E-11	7.07E-10
ENSORLG00000028846	5.4846	24.4184	-2.38627	5.38E-06	0.000117625	24.4184	0.234286	6.88307	9.37E-25	2.70E-23
ENSORLG00000028885	7.93118	14.9297	-1.14631	0.00282306	0.0209951	14.9297	4.37855	1.96141	1.77E-08	1.32E-07
ENSORLG00000028962	10.476	17.162	-0.940195	0.00499135	0.0325483	17.162	2.45348	2.99154	5.33E-17	9.47E-16
ENSORLG00000029036	5.58606	12.1552	-1.34972	0.00241386	0.0185729	12.1552	5.76849	1.26305	0.00172353	0.00515533
ENSORLG00000029091	16.3132	32.1924	-1.20616	0.000424637	0.00464762	32.1924	10.0776	1.85676	2.36E-09	1.98E-08
ENSORLG00000029099	5.54262	14.6194	-1.02101	0.00716055	0.0428349	14.6194	4.03073	1.08948	0.000511943	0.00173854
ENSORLG00000029110	0.1128	1.71731	-4.13621	0.000252719	0.00304909	1.71731	0.0400487	5.5434	8.60E-09	6.69E-08
ENSORLG00000029146	0.294495	29.4083	-6.86636	6.69E-14	7.86E-12	29.4083	0.175392	7.54814	2.96E-21	6.97E-20
ENSORLG00000029150	49.4684	87.39	-1.04361	0.00162658	0.013637	87.39	7.46849	3.7395	2.10E-33	9.18E-32
ENSORLG00000029175	0.188506	0.970957	-2.59162	0.001405	0.0121957	0.970957	0	12.5852	2.21E-17	4.01E-16
ENSORLG00000029195	6.2889	13.3749	-0.898736	0.00509681	0.0330531	13.3749	5.73882	1.36933	4.02E-05	0.00017378
ENSORLG00000029292	0.0676493	0.722289	-3.61211	0.0024472	0.0187546	0.722289	0	10.4835	2.54E-08	1.86E-07
ENSORLG00000029296	8.19251	15.1498	-1.11773	0.000800225	0.00773602	15.1498	6.94236	1.31721	1.06E-05	5.08E-05
ENSORLG00000029310	4.06842	13.1678	-1.85263	0.000143333	0.00191416	13.1678	5.20201	1.38995	0.00114203	0.00356459
ENSORLG00000029501	20.2387	32.8527	-0.923573	0.00792361	0.0461847	32.8527	13.8539	1.43069	5.29E-06	2.68E-05
ENSORLG00000029506	1.61397	3.97989	-1.52491	3.47E-05	0.000588024	3.97989	0.905622	2.40154	1.80E-09	1.53E-08
ENSORLG00000029590	0	0.0599617	-6.7855	0.0040205	0.0274685	0.0599617	0	6.67885	0.00397329	0.0107588
ENSORLG00000029629	1.59402	4.07553	-1.76769	0.00856558	0.0487151	4.07553	0.360583	3.48499	7.99E-08	5.42E-07
ENSORLG00000029728	11.5793	34.9687	-1.82286	6.09E-07	1.78E-05	34.9687	7.53244	2.40385	9.91E-12	1.09E-10
ENSORLG00000029729	6.74824	16.4382	-0.933228	0.0062876	0.0387367	16.4382	5.18861	1.79187	4.21E-08	2.98E-07
ENSORLG00000029739	11.3152	22.1222	-1.19876	0.00156899	0.0132832	22.1222	11.3246	1.15279	0.000221528	0.000822629
ENSORLG00000029758	78.9452	192.348	-1.03546	0.00209637	0.0166182	192.348	125.831	0.698342	0.0121565	0.0285137
ENSORLG00000029818	0	0.418141	-10.2572	0.00272221	0.0204342	0.418141	0	10.1343	0.00344543	0.00949545
ENSORLG00000029844	43.342	112.501	-1.61631	3.64E-07	1.12E-05	112.501	0.969476	8.87499	1.64E-44	1.12E-42
ENSORLG00000029894	1.55967	5.35242	-2.00136	0.00742215	0.0440459	5.35242	0.619898	3.27141	2.80E-05	0.000124566
ENSORLG00000029938	2.91785	6.39629	-1.39609	0.00133045	0.0116775	6.39629	1.30531	2.62409	4.10E-08	2.90E-07
ENSORLG00000029964	0	3.29497	-13.2149	2.78E-12	2.44E-10	3.29497	0.00552167	9.3065	4.33E-09	3.50E-08
ENSORLG00000029969	1.15435	3.22445	-1.59835	0.000183741	0.00235015	3.22445	0.0150033	7.33054	3.14E-12	3.67E-11
ENSORLG00000030040	12.7318	21.7862	-0.99968	0.00472486	0.0312309	21.7862	4.81425	2.2289	2.77E-14	3.90E-13
ENSORLG00000030060	2.19277	3.88613	-1.05115	0.00384493	0.0264736	3.88613	0.00460233	9.88616	2.01E-12	2.40E-11
ENSORLG00000030096	1.86247	18.5139	-2.09879	0.00258124	0.0195629	18.5139	1.50913	1.79315	0.00514756	0.0135198
ENSORLG00000030147	2.49437	8.52468	-2.00408	0.00180429	0.0147309	8.52468	0.799632	3.58437	1.45E-08	1.09E-07
ENSORLG00000030182	18.6585	32.5105	-0.889043	0.00561387	0.0355811	32.5105	8.18906	1.82021	2.09E-09	1.76E-08
ENSORLG00000030288	33.1768	54.2871	-0.936149	0.00656475	0.0400119	54.2871	2.83804	4.44308	3.16E-33	1.37E-31
ENSORLG00000030340	3.75943	6.44785	-1.24982	0.00142437	0.0123426	6.44785	2.79872	1.73596	8.36E-07	4.88E-06
ENSORLG00000030354	18.5454	59.4373	-1.90968	8.74E-08	3.17E-06	59.4373	2.04152	5.05255	1.17E-47	9.14E-46
ENSORLG00000030361	157.013	418.497	-1.66561	4.33E-06	9.76E-05	418.497	0.961017	8.7447	1.44E-81	3.64E-79
ENSORLG00000030375	3.99488	9.24269	-1.43967	9.35E-06	0.000189592	9.24269	0.0798357	7.04643	1.74E-44	1.19E-42
ENSORLG00000030397	32.556	112.03	-2.00932	1.28E-09	7.04E-08	112.03	3.27681	5.27995	1.75E-55	1.85E-53
ENSORLG00000030401	13.6738	22.0999	-0.914352	0.00727557	0.0433653	22.0999	10.5764	1.23841	1.30E-05	6.16E-05
ENSORLG00000030404	2.34507	15.6254	-2.95929	8.36E-05	0.00122321	15.6254	0	15.8149	1.23E-35	5.86E-34
ENSORLG00000030546	3.49503	7.67822	-1.48797	0.00162383	0.0136181	7.67822	0.266413	5.09198	9.34E-20	1.99E-18
ENSORLG00000030556	13.7628	21.8189	-0.908214	0.00512378	0.0331854	21.8189	6.81213	1.91261	8.74E-08	5.90E-07
ENSORLG00000030592	9.93602	16.9254	-0.995801	0.00448656	0.0300148	16.9254	2.70986	2.82354	6.69E-15	9.95E-14
ENSORLG00000030599	0.0995753	1.02206	-3.46828	0.00708288	0.0424673	1.02206	0.0533953	4.27668	0.000833603	0.00268431
XLOC_003717	5.8976	24.6079	-2.67393	0.000841713	0.00806906	24.6079	3.59294	2.81776	0.000159779	0.00061108
XLOC_045923	0.270205	5.12309	-4.52469	2.88E-07	9.14E-06	5.12309	0.30843	5.07349	1.99E-11	2.13E-10
XLOC_056195	0.205994	1.96437	-3.18657	0.00247853	0.0189346	1.96437	0.279452	2.32395	0.00679361	0.0172436
XLOC_058185	1.9424	3.81399	-1.20349	9.58E-05	0.00136975	3.81399	1.801	1.27238	1.06E-05	5.09E-05
XLOC_089906	5.14447	9.78135	-1.21108	0.00317291	0.0229502	9.78135	2.37242	2.00473	3.26E-07	2.03E-06
XLOC_092896	2.73736	13.5348	-2.54986	1.98E-07	6.65E-06	13.5348	5.21987	1.59823	7.98E-05	0.000325888
XLOC_098256	25.5802	91.5693	-2.06872	9.77E-06	0.000197065	91.5693	0	16.7429	2.44E-64	3.37E-62
XLOC_114051	1.16935	5.30005	-2.683	0.00612004	0.0379423	5.30005	0.421731	2.85805	0.00283148	0.0079991
XLOC_116794	8.54916	18.381	-1.34835	4.36E-05	0.000710836	18.381	5.21943	1.92304	2.12E-10	2.02E-09
XLOC_127108	0.109558	1.98598	-4.35857	0.000203363	0.0025511	1.98598	0.0485923	5.40609	5.11E-06	2.59E-05
XLOC_140860	13.2117	31.8936	-1.50016	0.000582292	0.00597724	31.8936	0.108437	8.38023	2.31E-41	1.40E-39
XLOC_143718	1204.6	3880.34	-1.94369	5.44E-08	2.07E-06	3880.34	1.69759	11.5468	3.94E-137	1.26E-133
XLOC_147852	518.578	1901.9	-2.10043	1.28E-08	5.67E-07	1901.9	1.13411	10.9194	3.66E-97	1.48E-94
XLOC_160176	155.464	493.326	-1.95835	2.35E-08	9.90E-07	493.326	0.98226	9.34121	1.38E-93	5.05E-91
XLOC_160263	430.322	1358.52	-1.89182	7.60E-08	2.80E-06	1358.52	19.8061	6.41622	2.99E-56	3.29E-54
XLOC_160268	114.799	248.458	-1.35847	0.000467426	0.00501561	248.458	0.0244113	13.2464	8.39E-94	3.14E-91
XLOC_164435	385.066	1817.67	-2.46773	4.85E-11	3.59E-09	1817.67	14.3831	7.14673	2.33E-74	4.52E-72
XLOC_179552	2.57338	10.5514	-2.28432	0.00198311	0.0158914	10.5514	0.0483877	7.77393	6.54E-12	7.32E-11
XLOC_185151	9.36369	16.7285	-1.01217	0.0012364	0.0110077	16.7285	3.22968	2.51231	9.86E-14	1.33E-12
ENSORLG00000000038	0.595928	0.138166	1.86945	0.00341402	0.0242674	0.138166	0.397449	-1.33281	0.010507	0.025124
ENSORLG00000000062	24.4693	10.9751	0.907712	0.0042179	0.0285742	10.9751	24.8944	-0.975443	0.000650704	0.00214955
ENSORLG00000000063	0.981887	0.132184	2.6618	4.31E-05	0.000702363	0.132184	1.81722	-3.59445	4.95E-12	5.61E-11
ENSORLG00000000068	0.129643	0	9.10099	9.19E-06	0.000186802	0	0.044941	-7.52875	0.00816582	0.0202076
ENSORLG00000000072	10.6339	3.19154	1.44633	0.00626068	0.0386246	3.19154	11.841	-1.70875	0.000220358	0.000818714
ENSORLG00000000075	10.1469	1.86601	2.0301	7.03E-06	0.000147739	1.86601	8.98612	-1.92826	4.74E-06	2.42E-05
ENSORLG00000000077	0.17882	0.00159	6.35199	3.57E-05	0.000602731	0.00159	0.103171	-5.5884	0.000312264	0.00111652
ENSORLG00000000079	0.545092	0.0484547	3.25101	0.00732398	0.0436317	0.0484547	0.464877	-3.07609	0.00879664	0.0215608
ENSORLG00000000094	9.61116	3.76471	1.25376	0.00124881	0.011082	3.76471	13.6527	-1.40235	3.86E-05	0.000167093
ENSORLG00000000102	6.48356	3.21809	1.56748	0.00146992	0.0126505	3.21809	10.1238	-2.76033	8.71E-15	1.28E-13
ENSORLG00000000108	1.0138	0.11136	2.94526	4.03E-05	0.000668531	0.11136	2.27647	-4.14679	3.43E-13	4.40E-12
ENSORLG00000000111	38.9748	13.9321	1.25104	0.000239454	0.00292396	13.9321	37.3555	-1.23363	9.29E-05	0.000373923
ENSORLG00000000125	6.06454	2.22607	1.21957	0.00109107	0.00995444	2.22607	4.66215	-0.884753	0.012858	0.0299017
ENSORLG00000000133	3.01228	1.14456	1.3019	0.00432232	0.029131	1.14456	2.18625	-1.00211	0.0136025	0.0313694
ENSORLG00000000137	3.7009	1.13451	1.47194	0.00272015	0.0204231	1.13451	5.44626	-2.07656	2.11E-08	1.56E-07
ENSORLG00000000151	14.1952	4.96595	1.28809	0.000944111	0.00886763	4.96595	21.5175	-1.92956	6.43E-09	5.08E-08
ENSORLG00000000157	42.8854	12.8005	1.51348	0.000788107	0.00763766	12.8005	116.386	-3.0052	9.65E-16	1.54E-14
ENSORLG00000000158	7.30403	1.08098	2.49876	7.27E-09	3.41E-07	1.08098	15.5849	-3.60393	1.90E-23	5.08E-22
ENSORLG00000000162	16.3219	6.12975	1.25733	0.000240563	0.00293548	6.12975	24.5953	-1.89451	4.87E-10	4.46E-09
ENSORLG00000000176	46.1153	9.34098	2.07218	7.31E-05	0.0010994	9.34098	96.1056	-3.17643	1.68E-21	4.01E-20
ENSORLG00000000198	19.7049	0.185367	6.48878	4.29E-35	5.23E-32	0.185367	58.2869	-8.08818	3.58E-68	5.67E-66
ENSORLG00000000204	48.2636	20.5491	0.992792	0.00167685	0.0139591	20.5491	52.0532	-1.14411	3.90E-05	0.000168966
ENSORLG00000000222	31.3184	10.0474	1.40727	0.00110882	0.0100775	10.0474	31.5092	-1.45511	0.000110528	0.000438009
ENSORLG00000000224	4.35122	0.421434	3.13609	2.60E-10	1.67E-08	0.421434	3.72416	-2.95427	5.20E-11	5.31E-10
ENSORLG00000000279	63.5312	16.8571	1.68655	5.46E-07	1.62E-05	16.8571	95.3058	-2.31326	1.34E-15	2.10E-14
ENSORLG00000000294	13.4304	3.98656	1.52439	0.0083586	0.0479846	3.98656	12.635	-1.48175	0.00552031	0.014394
ENSORLG00000000300	11.13	0.36886	4.68051	7.16E-22	2.69E-19	0.36886	20.6042	-5.58155	9.37E-56	1.01E-53
ENSORLG00000000306	4.2264	0.639508	2.49365	1.96E-05	0.000359725	0.639508	3.89711	-2.42108	4.57E-06	2.34E-05
ENSORLG00000000324	0.101934	0	7.04507	0.00212975	0.0168338	0	0.104262	-7.02458	0.00160776	0.00484991
ENSORLG00000000329	6.90708	1.52732	2.13148	0.000304503	0.00353285	1.52732	26.5085	-3.94498	1.57E-25	4.72E-24
ENSORLG00000000401	2.82388	0.429852	2.58058	0.00017738	0.00228679	0.429852	6.90199	-4.04324	4.52E-15	6.80E-14
ENSORLG00000000444	1.76275	0.235998	2.66052	0.00420223	0.0285063	0.235998	5.83725	-4.43277	9.65E-09	7.46E-08
ENSORLG00000000490	34.9839	9.48171	1.65332	4.23E-06	9.55E-05	9.48171	38.7431	-1.84551	5.98E-08	4.13E-07
ENSORLG00000000491	43.9968	9.93876	1.90864	3.90E-09	1.93E-07	9.93876	84.2587	-2.89229	2.90E-23	7.69E-22
ENSORLG00000000492	4.38464	0.3117	2.94377	1.07E-07	3.78E-06	0.3117	9.1687	-3.61448	7.65E-16	1.23E-14
ENSORLG00000000520	2.57884	0.21006	3.56871	0.000673658	0.00671437	0.21006	1.32793	-3.47418	0.000561861	0.00188998
ENSORLG00000000532	11.8992	2.99837	1.76207	0.00486347	0.0319145	2.99837	9.61696	-1.49762	0.0105178	0.0251397
ENSORLG00000000548	25.0279	10.3362	1.04643	0.00323828	0.0232896	10.3362	40.2599	-1.77856	4.63E-09	3.73E-08
ENSORLG00000000575	0.393401	0	9.9673	1.70E-06	4.41E-05	0	0.0496047	-6.93258	0.0159811	0.0359701
ENSORLG00000000639	25.3709	10.8265	0.996633	0.00411548	0.0280092	10.8265	36.7854	-1.57444	7.34E-07	4.33E-06
ENSORLG00000000671	12.764	2.09746	2.46155	4.34E-07	1.31E-05	2.09746	25.7649	-3.4961	5.01E-22	1.22E-20
ENSORLG00000000708	0.065819	0	9.29985	6.39E-06	0.000135997	0	0.46929	-12.063	1.30E-14	1.89E-13
ENSORLG00000000721	2.99579	0.123518	4.3694	7.69E-13	7.60E-11	0.123518	2.09987	-3.90889	8.80E-11	8.74E-10
ENSORLG00000000747	6.67932	2.54379	1.16339	0.00231959	0.0180479	2.54379	11.1024	-1.95079	3.03E-10	2.84E-09
ENSORLG00000000753	4.75279	1.51071	1.68375	0.00167326	0.0139391	1.51071	6.19499	-2.44419	8.69E-09	6.75E-08
ENSORLG00000000762	21.2594	1.09754	4.04494	6.64E-13	6.65E-11	1.09754	81.9703	-6.03317	2.02E-46	1.49E-44
ENSORLG00000000769	2.02521	0.146925	3.5355	0.000120317	0.00165942	0.146925	2.03112	-3.58824	3.20E-05	0.000141027
ENSORLG00000000795	2.0937	0.216242	3.03902	9.13E-05	0.00131808	0.216242	3.48206	-3.81526	2.25E-08	1.65E-07
ENSORLG00000000813	20.2274	9.18074	0.912199	0.0027106	0.02036	9.18074	34.4029	-1.72585	3.93E-10	3.64E-09
ENSORLG00000000826	16.6606	7.35409	0.948899	0.00423504	0.0286684	7.35409	22.6506	-1.43594	9.71E-07	5.60E-06
ENSORLG00000000846	0.993576	0.149067	2.50841	0.00773959	0.0454492	0.149067	7.90843	-5.544	1.59E-39	8.87E-38
ENSORLG00000000854	0.140127	0	10.1914	2.05E-07	6.85E-06	0	0.046637	-8.53944	0.00202551	0.00594481
ENSORLG00000000871	0.546878	0.115576	1.96737	0.0068114	0.041224	0.115576	2.55359	-4.24249	4.34E-18	8.32E-17
ENSORLG00000000897	10.2681	3.45914	1.2922	0.000172416	0.00223175	3.45914	22.0994	-2.43964	1.37E-16	2.36E-15
ENSORLG00000000905	4.57807	1.41417	1.84371	8.68E-06	0.000177406	1.41417	5.8984	-3.03697	1.04E-17	1.93E-16
ENSORLG00000000916	43.3954	9.75662	2.00114	3.45E-08	1.39E-06	9.75662	71.3074	-2.76138	2.85E-14	4.01E-13
ENSORLG00000000929	24.347	11.575	2.01418	3.10E-07	9.71E-06	11.575	16.9255	-3.42177	2.44E-24	6.90E-23
ENSORLG00000000954	3.30641	0.767912	1.87332	3.61E-05	0.000609157	0.767912	5.47093	-2.64464	7.38E-13	9.21E-12
ENSORLG00000000997	26.2666	7.69931	1.54534	5.89E-06	0.000126453	7.69931	39.8635	-2.19412	1.31E-13	1.74E-12
ENSORLG00000001001	0.101745	0	10.6755	3.82E-08	1.52E-06	0	0.0715833	-10.0942	3.36E-06	1.76E-05
ENSORLG00000001003	60.4809	0.212401	7.91736	8.10E-67	1.43E-62	0.212401	140.027	-9.1688	3.72E-104	1.98E-101
ENSORLG00000001006	0.199446	0	6.79955	0.00277299	0.0207094	0	0.517209	-8.10995	0.000101176	0.000404143
ENSORLG00000001041	5.12565	1.59335	1.46262	5.42E-05	0.000849168	1.59335	4.85497	-1.42878	7.97E-06	3.90E-05
ENSORLG00000001053	1.07191	0.192183	2.24285	0.00674793	0.0408748	0.192183	1.63958	-2.90435	3.54E-05	0.000154341
ENSORLG00000001057	5.38884	0.339265	3.981	3.84E-20	1.10E-17	0.339265	7.59725	-4.46968	3.97E-26	1.24E-24
ENSORLG00000001084	17.9248	3.63257	2.07049	0.000103556	0.00146248	3.63257	38.8781	-3.23102	4.65E-17	8.30E-16
ENSORLG00000001117	3.37905	0.59603	2.28407	0.000354299	0.00400447	0.59603	6.23743	-3.21172	4.49E-12	5.14E-11
ENSORLG00000001156	15.6497	3.10071	2.10319	3.54E-09	1.76E-07	3.10071	33.7688	-3.25605	5.28E-28	1.81E-26
ENSORLG00000001160	3.02706	0.01901	7.06942	8.02E-46	3.15E-42	0.01901	5.43761	-7.95608	1.10E-92	3.75E-90
ENSORLG00000001168	2.00904	0.13486	3.667	1.08E-06	2.94E-05	0.13486	3.12126	-4.34469	1.38E-11	1.49E-10
ENSORLG00000001208	0.192136	0	8.87038	4.26E-05	0.000695867	0	0.423676	-8.90366	4.21E-05	0.000181284
ENSORLG00000001255	10.1911	1.24026	2.80933	2.42E-08	1.01E-06	1.24026	23.4462	-4.05457	5.61E-29	2.02E-27
ENSORLG00000001268	36.3855	3.82404	5.2959	1.56E-35	2.04E-32	3.82404	78.0698	-6.50767	1.90E-61	2.42E-59
ENSORLG00000001276	4.55161	0.037921	6.65112	3.70E-08	1.48E-06	0.037921	11.6884	-8.0637	1.72E-16	2.93E-15
ENSORLG00000001345	17.8417	2.8181	2.43109	1.40E-07	4.85E-06	2.8181	38.0469	-3.55893	1.03E-16	1.79E-15
ENSORLG00000001347	5.09059	0.932955	2.03481	3.44E-05	0.000584089	0.932955	8.7762	-2.77441	4.70E-12	5.36E-11
ENSORLG00000001357	2.15406	0.105131	3.2977	1.50E-05	0.000285621	0.105131	4.45532	-4.67852	2.53E-16	4.24E-15
ENSORLG00000001367	11.0006	2.86485	1.71034	0.00451087	0.0301375	2.86485	18.0637	-2.46598	8.61E-07	5.01E-06
ENSORLG00000001384	22.957	4.36841	2.16383	7.96E-11	5.67E-09	4.36841	41.1142	-3.04801	7.82E-25	2.27E-23
ENSORLG00000001436	0.515782	0.0223793	4.25049	4.95E-05	0.000790019	0.0223793	0.653761	-4.62809	4.97E-06	2.53E-05
ENSORLG00000001445	16.1484	7.23903	0.927477	0.00443762	0.0297593	7.23903	19.6768	-1.25605	1.64E-05	7.62E-05
ENSORLG00000001451	28.9571	10.4509	1.24477	0.00126912	0.0112312	10.4509	56.2065	-2.24374	3.86E-11	3.99E-10
ENSORLG00000001483	7.79761	1.49755	2.14841	0.000665121	0.00664425	1.49755	21.802	-3.67687	1.65E-16	2.83E-15
ENSORLG00000001497	7.61225	3.52934	0.878792	0.00497355	0.0324621	3.52934	11.5426	-1.52091	8.51E-08	5.76E-07
ENSORLG00000001524	6.07192	2.19856	1.2723	0.00698987	0.042036	2.19856	6.27614	-1.34644	0.00211605	0.00617547
ENSORLG00000001528	10.0416	0.209273	5.33548	2.23E-12	1.99E-10	0.209273	15.9333	-6.04637	4.46E-23	1.16E-21
ENSORLG00000001544	0.920645	0.024611	4.90038	3.91E-05	0.000650594	0.024611	1.53383	-5.68007	1.61E-07	1.05E-06
ENSORLG00000001625	6.59414	1.55167	1.95063	0.00125059	0.0110894	1.55167	10.5116	-2.63514	3.62E-07	2.24E-06
ENSORLG00000001638	5.21473	0.914526	2.27934	7.18E-10	4.19E-08	0.914526	7.16726	-2.78422	6.82E-17	1.20E-15
ENSORLG00000001644	3.84604	0.594977	2.44904	5.57E-07	1.65E-05	0.594977	5.84525	-3.09691	8.87E-15	1.30E-13
ENSORLG00000001647	32.0464	13.5923	1.00763	0.00145246	0.0125249	13.5923	57.3254	-1.88772	3.15E-11	3.30E-10
ENSORLG00000001657	0.114003	0	7.46184	0.00124713	0.0110726	0	0.0586687	-6.49695	0.00365249	0.0099987
ENSORLG00000001658	0.039464	0	8.98141	0.00118	0.0106017	0	0.01735	-7.72726	0.00605635	0.015607
ENSORLG00000001660	0.200898	0	9.50786	1.91E-06	4.81E-05	0	0.027602	-6.60353	0.00609506	0.0156907
ENSORLG00000001676	8.04725	3.40822	1.00816	0.00580424	0.0364639	3.40822	19.0678	-2.29515	3.43E-16	5.65E-15
ENSORLG00000001689	5.7201	0.317293	3.93792	3.41E-19	8.26E-17	0.317293	11.7778	-5.0203	2.90E-38	1.53E-36
ENSORLG00000001695	23.5329	6.40519	1.64814	2.60E-07	8.39E-06	6.40519	46.4464	-2.67106	7.86E-19	1.60E-17
ENSORLG00000001731	26.2094	0.089481	7.95681	9.79E-39	1.57E-35	0.089481	67.3576	-9.35783	1.64E-74	3.21E-72
ENSORLG00000001748	1.45064	0.463065	1.44317	0.00202421	0.016133	0.463065	2.2576	-2.07013	2.54E-07	1.61E-06
ENSORLG00000001833	26.6172	4.82409	2.23597	2.96E-09	1.51E-07	4.82409	60.7745	-3.47036	1.33E-28	4.74E-27
ENSORLG00000001835	0.180568	0	9.91949	7.44E-07	2.13E-05	0	0.0387687	-7.63782	0.00683716	0.0173408
ENSORLG00000001868	15.6891	1.66331	3.01109	1.44E-06	3.80E-05	1.66331	39.0343	-4.37436	3.28E-17	5.91E-16
ENSORLG00000001884	2.35474	0.875336	2.11224	0.00671953	0.0407307	0.875336	4.98699	-3.8725	4.20E-10	3.88E-09
ENSORLG00000001885	4.0886	0.622234	2.47855	4.22E-05	0.000692808	0.622234	13.5111	-4.2464	6.14E-21	1.42E-19
ENSORLG00000001888	0.473643	0.097545	2.0492	1.10E-05	0.000218481	0.097545	0.354215	-1.67743	0.000508763	0.00172924
ENSORLG00000001899	14.3443	3.01506	2.01795	2.61E-06	6.31E-05	3.01506	53.4005	-3.95469	9.82E-34	4.36E-32
ENSORLG00000001915	13.6603	5.82691	0.985435	0.00434558	0.0292598	5.82691	18.2693	-1.44044	6.12E-06	3.06E-05
ENSORLG00000001933	35.6774	0.256501	6.88434	4.76E-38	7.32E-35	0.256501	87.6929	-8.22072	8.97E-62	1.15E-59
ENSORLG00000001952	18.8704	8.16059	0.980173	0.00358519	0.0251703	8.16059	33.6768	-1.85818	2.23E-11	2.38E-10
ENSORLG00000001971	3.986	1.15825	1.55966	2.01E-05	0.000367409	1.15825	4.99298	-1.1271	0.000612675	0.00204003
ENSORLG00000001987	3.66754	0.221186	3.82154	7.41E-14	8.59E-12	0.221186	8.49978	-5.08419	7.00E-31	2.76E-29
ENSORLG00000001996	0.190399	0.184576	2.45825	0.00582087	0.0365452	0.184576	2.47051	-5.83365	9.13E-25	2.64E-23
ENSORLG00000002023	3.14057	0.15521	4.10628	8.85E-11	6.26E-09	0.15521	0.612999	-1.78589	0.00201496	0.00591828
ENSORLG00000002036	0.164126	0	9.51155	2.05E-06	5.13E-05	0	0.03843	-7.32984	0.0149201	0.0339339
ENSORLG00000002068	1.31213	0	10.5251	2.11E-06	5.27E-05	0	3.5674	-11.8974	3.32E-14	4.64E-13
ENSORLG00000002081	100.323	38.5288	1.15093	0.000585765	0.00599707	38.5288	215.033	-2.29087	1.19E-14	1.73E-13
ENSORLG00000002101	22.0477	7.03173	1.4179	4.93E-05	0.000788283	7.03173	17.5346	-1.13314	6.49E-05	0.000269367
ENSORLG00000002107	0.711644	0.103055	2.55593	0.00504939	0.0328238	0.103055	0.569142	-2.28509	0.00791279	0.0196465
ENSORLG00000002121	19.5124	3.47271	2.25848	1.17E-08	5.24E-07	3.47271	66.0751	-4.06099	6.90E-37	3.45E-35
ENSORLG00000002306	3.56789	1.70751	1.27991	0.00309948	0.0225426	1.70751	2.85189	-1.50902	2.09E-05	9.53E-05
ENSORLG00000002313	4.01124	0.726012	2.21951	0.000830586	0.00797719	0.726012	4.53793	-2.8366	2.38E-07	1.51E-06
ENSORLG00000002337	5.329	0.813873	3.34499	1.44E-08	6.36E-07	0.813873	14.3098	-5.25367	2.25E-44	1.53E-42
ENSORLG00000002341	1.13263	0.126935	3.57063	5.31E-06	0.000116333	0.126935	1.35656	-2.95962	8.40E-05	0.000341263
ENSORLG00000002354	8.29811	0.0647463	5.18741	6.04E-07	1.77E-05	0.0647463	2.88253	-5.5401	2.88E-10	2.72E-09
ENSORLG00000002385	17.2737	1.65202	3.14914	1.77E-16	3.03E-14	1.65202	32.1714	-4.09399	2.60E-35	1.23E-33
ENSORLG00000002394	2.02871	0.23221	3.64396	8.84E-05	0.00128361	0.23221	13.4622	-6.47668	3.75E-24	1.05E-22
ENSORLG00000002403	12.4216	3.85533	1.46129	6.47E-05	0.000990319	3.85533	9.70258	-1.14724	0.000744718	0.0024248
ENSORLG00000002415	0.0304387	0	8.89404	7.57E-05	0.00112954	0	0.006573	-6.6705	0.0182897	0.0403882
ENSORLG00000002429	23.503	5.5867	1.82497	9.26E-08	3.33E-06	5.5867	36.9539	-2.52416	1.35E-16	2.32E-15
ENSORLG00000002454	6.68244	2.90582	1.08015	0.000608324	0.00618699	2.90582	9.62132	-1.58895	1.99E-08	1.48E-07
ENSORLG00000002471	6.09287	1.5218	1.73671	0.000826167	0.00794554	1.5218	12.4085	-2.79707	2.46E-13	3.19E-12
ENSORLG00000002474	10.327	2.29962	1.91998	0.000261152	0.00313267	2.29962	20.7152	-2.96099	1.32E-14	1.92E-13
ENSORLG00000002494	50.9517	0.0344673	10.1192	1.08E-36	1.59E-33	0.0344673	141.352	-11.6327	1.10E-105	6.21E-103
ENSORLG00000002502	9.18505	1.66665	2.12812	0.00882975	0.0499275	1.66665	46.0261	-4.49928	1.91E-20	4.27E-19
ENSORLG00000002563	14.1593	5.70139	1.07879	0.00493603	0.032247	5.70139	19.8199	-1.60603	1.12E-06	6.36E-06
ENSORLG00000002584	2.2592	0.341731	2.4876	0.0002161	0.00268987	0.341731	2.1543	-2.46508	9.24E-06	4.48E-05
ENSORLG00000002587	4.23262	1.28888	1.4867	7.43E-05	0.00111284	1.28888	3.85542	-1.39308	0.000112974	0.0004465
ENSORLG00000002593	81.2082	38.0764	0.864028	0.00528904	0.0340499	38.0764	118.396	-1.45239	1.07E-07	7.16E-07
ENSORLG00000002620	1.17604	0.045357	4.40567	0.000197146	0.00248749	0.045357	2.89484	-5.74844	2.18E-08	1.60E-07
ENSORLG00000002623	1.0393	0.0919487	3.23493	0.00235506	0.0182596	0.0919487	1.43928	-3.75855	3.57E-05	0.000155813
ENSORLG00000002625	3.63194	1.19305	1.4123	0.00044002	0.00478635	1.19305	5.87216	-2.1786	9.36E-13	1.16E-11
ENSORLG00000002630	5.04923	0.498726	3.10859	5.95E-12	5.06E-10	0.498726	7.34124	-3.69396	1.48E-27	4.98E-26
ENSORLG00000002639	0.12322	0.0140527	2.88128	0.00499099	0.0325483	0.0140527	0.147445	-3.17883	0.00101307	0.00320447
ENSORLG00000002662	0.376185	0	9.33115	4.62E-06	0.000103173	0	0.383335	-9.29305	1.46E-06	8.20E-06
ENSORLG00000002674	5.08508	0.424121	3.3516	9.92E-08	3.55E-06	0.424121	7.00009	-3.8505	5.62E-12	6.31E-11
ENSORLG00000002701	1.07765	0.118116	2.93116	0.00210777	0.0166974	0.118116	1.00949	-2.88313	0.000842823	0.00271233
ENSORLG00000002705	9.69001	3.91965	1.07231	0.00359179	0.0251969	3.91965	14.5123	-1.69832	5.29E-08	3.69E-07
ENSORLG00000002707	65.9384	26.4425	1.08732	0.000852669	0.00815606	26.4425	155.144	-2.3626	8.02E-16	1.28E-14
ENSORLG00000002737	22.5426	9.2705	1.05575	0.00311707	0.0226416	9.2705	31.2905	-1.57178	6.87E-07	4.06E-06
ENSORLG00000002745	1.16934	0.12698	2.95794	0.000860067	0.00821081	0.12698	1.9638	-3.7531	9.60E-07	5.54E-06
ENSORLG00000002809	4.11167	1.55727	1.17294	0.00128051	0.0113179	1.55727	10.3209	-2.54132	1.33E-14	1.93E-13
ENSORLG00000002810	0.527077	0.0158157	4.36011	7.23E-05	0.00109205	0.0158157	0.752939	-4.93833	1.11E-06	6.35E-06
ENSORLG00000002824	0.247382	0	8.68207	0.000163889	0.00213861	0	0.0281493	-5.66421	0.017058	0.0380359
ENSORLG00000002844	12.256	2.146	2.27203	7.53E-05	0.00112389	2.146	8.58496	-1.78876	0.00164635	0.0049523
ENSORLG00000002849	33.7684	11.4946	1.43267	0.000137208	0.00184983	11.4946	139.744	-3.52159	2.63E-28	9.20E-27
ENSORLG00000002909	2.79083	0.208001	3.54419	5.37E-05	0.000843227	0.208001	1.30073	-2.52534	0.00550823	0.0143704
ENSORLG00000002926	19.2125	5.93641	1.4468	7.25E-06	0.000151978	5.93641	15.0976	-1.0718	7.23E-05	0.000297769
ENSORLG00000002959	8.64881	3.38873	1.16265	0.00149287	0.0128075	3.38873	8.59323	-1.18288	0.000244079	0.00089868
ENSORLG00000002971	10.2212	0.540131	4.01016	5.93E-16	9.40E-14	0.540131	35.6992	-5.85055	9.23E-35	4.27E-33
ENSORLG00000003003	22.5591	8.6248	1.27667	3.16E-05	0.000543046	8.6248	16.3524	-1.37812	5.98E-07	3.58E-06
ENSORLG00000003008	114.558	23.799	2.23701	1.03E-09	5.80E-08	23.799	213.112	-3.17671	6.85E-26	2.10E-24
ENSORLG00000003037	2.99724	0.082056	4.93769	4.25E-08	1.66E-06	0.082056	8.0436	-6.40635	2.49E-19	5.19E-18
ENSORLG00000003068	2.83878	0.682269	1.81836	0.00189664	0.0153033	0.682269	5.37344	-2.76615	1.93E-09	1.64E-08
ENSORLG00000003120	13.0939	2.51591	2.14682	8.79E-05	0.00127688	2.51591	59.0622	-4.36042	1.06E-26	3.41E-25
ENSORLG00000003147	7.88207	1.58432	2.08231	3.19E-09	1.61E-07	1.58432	11.0733	-2.61432	2.48E-15	3.81E-14
ENSORLG00000003178	2.14929	0.157527	3.527	3.16E-06	7.46E-05	0.157527	2.03108	-3.40861	4.47E-11	4.60E-10
ENSORLG00000003187	4.51387	0.658554	2.54015	0.000223054	0.00275414	0.658554	9.28188	-3.62177	2.85E-12	3.35E-11
ENSORLG00000003197	25.0484	0.282802	6.23366	1.27E-30	1.12E-27	0.282802	70.4236	-7.77046	8.75E-59	1.05E-56
ENSORLG00000003251	4.76842	1.31206	1.62444	1.94E-07	6.54E-06	1.31206	4.5891	-1.5878	1.35E-08	1.02E-07
ENSORLG00000003263	1.62748	0.00830867	7.24024	2.18E-10	1.42E-08	0.00830867	1.09412	-6.67645	3.35E-09	2.75E-08
ENSORLG00000003306	0.039691	0	7.28162	0.00131589	0.0115813	0	0.0138223	-5.7359	0.0145649	0.0332509
ENSORLG00000003349	13.3583	1.09238	3.38254	3.12E-11	2.39E-09	1.09238	30.0117	-4.5993	8.34E-25	2.42E-23
ENSORLG00000003362	0.0191987	0	8.14417	0.00441396	0.0296244	0	0.099907	-10.4388	7.54E-09	5.91E-08
ENSORLG00000003382	8.62947	3.11988	1.23356	0.00299196	0.0219512	3.11988	18.4896	-2.37776	1.54E-14	2.22E-13
ENSORLG00000003383	12.4143	4.01756	1.40089	2.70E-05	0.000474375	4.01756	10.7795	-1.23803	4.20E-05	0.000181065
ENSORLG00000003403	15.8858	6.65768	1.06831	0.00188961	0.0152562	6.65768	26.1953	-1.81007	6.47E-07	3.85E-06
ENSORLG00000003411	1.40579	0.0526497	4.50059	9.66E-11	6.79E-09	0.0526497	0.419447	-2.80139	0.000154251	0.000591998
ENSORLG00000003449	3.81609	0.151025	4.35906	3.29E-10	2.06E-08	0.151025	6.12086	-5.25168	4.09E-23	1.07E-21
ENSORLG00000003458	3.23673	1.12142	1.32533	4.45E-05	0.000723484	1.12142	6.00945	-2.2135	2.17E-14	3.07E-13
ENSORLG00000003463	1.14514	0.0206537	5.28234	1.16E-06	3.16E-05	0.0206537	1.84704	-5.96082	6.18E-11	6.26E-10
ENSORLG00000003466	7.54939	2.71094	1.24589	0.000179048	0.0023041	2.71094	15.5021	-2.32384	1.82E-14	2.60E-13
ENSORLG00000003474	4.59881	0.361667	3.43855	4.64E-10	2.80E-08	0.361667	13.9606	-5.08175	4.45E-42	2.78E-40
ENSORLG00000003493	3.40614	0.429729	2.8231	0.000709712	0.00701049	0.429729	90.7432	-7.6293	4.58E-78	1.00E-75
ENSORLG00000003513	3.20401	0.350544	2.96029	2.98E-06	7.07E-05	0.350544	3.2387	-3.01907	1.28E-07	8.43E-07
ENSORLG00000003519	9.37317	1.86554	2.09722	0.00156246	0.0132438	1.86554	18.8101	-3.14197	5.99E-10	5.45E-09
ENSORLG00000003542	45.2479	0.177638	7.70739	9.54E-20	2.47E-17	0.177638	128.017	-9.25693	4.61E-26	1.43E-24
ENSORLG00000003554	13.0276	3.55229	1.59335	2.06E-05	0.000374658	3.55229	40.3986	-3.23865	4.60E-26	1.43E-24
ENSORLG00000003555	8.77892	3.64389	1.04105	0.00565451	0.0357519	3.64389	11.2211	-1.43514	1.44E-05	6.76E-05
ENSORLG00000003563	2.24527	0.0734237	4.69817	2.24E-09	1.18E-07	0.0734237	1.8729	-4.47877	9.84E-10	8.70E-09
ENSORLG00000003585	0.134336	0	8.95809	2.42E-05	0.000431016	0	0.202187	-9.4829	1.01E-06	5.82E-06
ENSORLG00000003586	33.1818	10.2015	1.47434	2.93E-05	0.000510118	10.2015	76.716	-2.71923	4.62E-19	9.50E-18
ENSORLG00000003639	0.880955	0.0102643	6.93264	7.85E-06	0.000162477	0.0102643	0.276515	-5.00294	0.00164487	0.00494869
ENSORLG00000003679	10.7525	3.20298	1.52198	3.80E-05	0.000635251	3.20298	24.9353	-2.7791	8.53E-18	1.59E-16
ENSORLG00000003681	31.2072	7.63867	2.80098	1.87E-16	3.17E-14	7.63867	29.2475	-1.93777	4.81E-10	4.41E-09
ENSORLG00000003683	2.42423	0.862045	1.19252	0.000359851	0.00405914	0.862045	1.74346	-0.83434	0.00511075	0.0134331
ENSORLG00000003708	0.853868	0.186336	2.62958	0.000658994	0.00659609	0.186336	0.845446	-2.9407	1.23E-05	5.84E-05
ENSORLG00000003756	14.0473	7.42561	1.58066	0.000130638	0.00177683	7.42561	24.2058	-2.8426	1.88E-20	4.21E-19
ENSORLG00000003775	11.95	0.0340093	8.1698	4.78E-15	6.68E-13	0.0340093	55.7016	-10.4186	1.81E-40	1.05E-38
ENSORLG00000003807	3.65982	0.314116	2.88912	2.04E-05	0.000373073	0.314116	8.98928	-4.19886	3.84E-25	1.13E-23
ENSORLG00000003818	14.6174	1.623	2.81729	1.27E-09	7.00E-08	1.623	59.0338	-4.9367	7.33E-47	5.54E-45
ENSORLG00000003821	0.111833	0	6.53278	0.00776216	0.0455137	0	0.16915	-7.06819	0.00123027	0.00381427
ENSORLG00000003871	40.4494	6.69074	1.29651	0.0014525	0.0125249	6.69074	93.2125	-2.39485	3.32E-11	3.48E-10
ENSORLG00000003896	19.3537	5.40969	1.60494	1.97E-05	0.000360911	5.40969	44.5014	-2.84109	2.46E-18	4.81E-17
ENSORLG00000003997	6.42937	0.924062	2.60176	0.000280656	0.00330277	0.924062	11.4185	-3.47855	6.75E-09	5.32E-08
ENSORLG00000003999	0.814996	0.00678033	6.41138	3.45E-06	8.04E-05	0.00678033	0.196224	-4.40022	0.00342697	0.00944978
ENSORLG00000004043	0.394323	0	11.8281	1.18E-10	8.18E-09	0	0.108564	-9.61537	9.85E-06	4.76E-05
ENSORLG00000004053	4.25956	0.843367	2.10725	1.87E-05	0.00034475	0.843367	7.43965	-2.95296	1.12E-15	1.76E-14
ENSORLG00000004099	1.89971	0.259015	2.63135	0.00313897	0.0227419	0.259015	3.41951	-3.51893	6.31E-06	3.15E-05
ENSORLG00000004115	2.72979	0.193399	3.58751	1.42E-13	1.56E-11	0.193399	2.79642	-3.66845	8.52E-16	1.36E-14
ENSORLG00000004117	19.9502	8.44659	1.0117	0.000887333	0.00843288	8.44659	23.0892	-1.26042	6.62E-06	3.29E-05
ENSORLG00000004121	0.679704	0.185075	1.3136	0.0076538	0.0450952	0.185075	1.1726	-1.8522	6.88E-06	3.41E-05
ENSORLG00000004150	17.3074	5.61313	1.39373	0.000197543	0.00249046	5.61313	43.53	-2.7678	5.27E-21	1.22E-19
ENSORLG00000004172	22.9599	1.45087	3.51639	3.88E-14	4.64E-12	1.45087	67.1953	-5.0756	1.66E-43	1.10E-41
ENSORLG00000004217	78.0632	32.6975	1.02593	0.00326918	0.0234309	32.6975	102.109	-1.45543	4.04E-06	2.09E-05
ENSORLG00000004224	2.80428	1.94114	2.03424	6.52E-05	0.000996517	1.94114	3.80143	-2.79409	8.80E-13	1.09E-11
ENSORLG00000004254	3.00998	0.717315	2.30517	2.96E-07	9.35E-06	0.717315	1.25117	-1.24068	0.00919623	0.0223949
ENSORLG00000004273	0.259899	0.0161497	3.72338	0.000454351	0.00489776	0.0161497	0.245484	-3.68049	0.000239231	0.000882585
ENSORLG00000004320	13.5764	3.29791	1.8127	1.64E-05	0.000308543	3.29791	23.0941	-2.63056	1.61E-14	2.31E-13
ENSORLG00000004332	0.068374	0	8.00952	0.00561093	0.0355718	0	0.303352	-10.0816	3.54E-08	2.53E-07
ENSORLG00000004334	21.8223	7.02541	1.40524	0.00351021	0.0247769	7.02541	54.6065	-2.7709	6.89E-16	1.11E-14
ENSORLG00000004356	2.95519	0.806735	1.63429	0.00460643	0.0306255	0.806735	2.62988	-1.45393	0.00499194	0.0131583
ENSORLG00000004379	3.11378	0.534218	2.3131	0.000517829	0.00545162	0.534218	10.5954	-4.12152	2.81E-19	5.85E-18
ENSORLG00000004383	0.086612	0	7.45146	0.000733304	0.00720529	0	0.04165	-6.39694	0.00786557	0.0195499
ENSORLG00000004392	12.7344	3.25614	2.124	3.71E-05	0.000622224	3.25614	28.1464	-3.31854	2.43E-20	5.41E-19
ENSORLG00000004402	0.68393	0.081545	2.43782	0.00500598	0.0326136	0.081545	1.53332	-3.91624	3.38E-08	2.42E-07
ENSORLG00000004407	72.1701	31.7388	0.95609	0.00201385	0.0160794	31.7388	104.941	-1.53869	4.35E-08	3.07E-07
ENSORLG00000004422	18.8264	5.19994	1.62297	4.94E-05	0.000789269	5.19994	41.3485	-2.80493	1.97E-18	3.89E-17
ENSORLG00000004443	1.21586	0.0832743	3.61911	2.96E-06	7.03E-05	0.0832743	0.768857	-3.16699	1.66E-05	7.69E-05
ENSORLG00000004444	0.318723	0.055165	2.28794	0.00587314	0.0367987	0.055165	0.93281	-3.87826	3.08E-09	2.54E-08
ENSORLG00000004467	3.29428	0.32853	3.0864	0.000165306	0.00215233	0.32853	6.18185	-4.0469	1.54E-09	1.32E-08
ENSORLG00000004494	0.12191	0	7.76371	0.000404065	0.00446055	0	0.237249	-8.63652	2.01E-05	9.16E-05
ENSORLG00000004509	1.95811	0.0920203	6.91902	2.37E-09	1.24E-07	0.0920203	0.383261	-3.42125	0.0109034	0.0259677
ENSORLG00000004511	1.85128	0.0538337	4.85834	1.03E-09	5.80E-08	0.0538337	1.59254	-4.68239	7.09E-10	6.38E-09
ENSORLG00000004514	1.23788	0.268191	1.86026	0.000272967	0.00323222	0.268191	1.50109	-2.29307	6.09E-09	4.84E-08
ENSORLG00000004516	6.86203	0.516424	3.494	9.66E-24	4.75E-21	0.516424	13.6202	-4.52382	8.67E-46	6.22E-44
ENSORLG00000004518	1.37423	0.108868	3.38981	0.00153666	0.0130718	0.108868	2.78962	-4.45045	4.89E-06	2.49E-05
ENSORLG00000004535	1.83577	0.295944	2.39715	9.80E-07	2.71E-05	0.295944	4.33984	-3.68876	7.33E-25	2.13E-23
ENSORLG00000004540	1.00382	0.0370973	4.68269	4.14E-07	1.26E-05	0.0370973	2.11013	-5.39582	2.05E-10	1.97E-09
ENSORLG00000004544	1.27665	0.263111	2.04647	0.00679325	0.0411212	0.263111	1.37273	-2.17725	0.00156022	0.00472678
ENSORLG00000004573	22.822	0.144278	7.06994	2.14E-26	1.32E-23	0.144278	65.4657	-8.63551	1.14E-52	1.10E-50
ENSORLG00000004594	0.253149	0	12.5804	6.91E-15	9.39E-13	0	0.0678667	-10.634	6.09E-05	0.00025392
ENSORLG00000004595	0.070869	0	8.39679	0.000113017	0.00157471	0	0.053747	-7.93914	0.00013303	0.000517445
ENSORLG00000004606	1.08726	0.0786273	2.46621	0.00318153	0.0229938	0.0786273	0.831291	-2.24466	0.00552735	0.0144086
ENSORLG00000004608	24.1237	1.90285	3.36626	1.27E-16	2.25E-14	1.90285	62.3983	-4.77321	4.55E-45	3.15E-43
ENSORLG00000004636	0.614133	0.044984	3.40607	0.000149795	0.00198471	0.044984	0.305377	-2.78518	0.000790702	0.00255747
ENSORLG00000004669	13.1499	0.0486903	7.8364	1.42E-25	8.25E-23	0.0486903	45.1305	-9.6663	1.14E-58	1.36E-56
ENSORLG00000004674	15.5585	4.24519	1.64395	9.53E-05	0.00136481	4.24519	51.5599	-3.4154	9.87E-24	2.69E-22
ENSORLG00000004677	8.75991	1.10934	2.64924	2.36E-08	9.90E-07	1.10934	26.8766	-4.45704	8.90E-42	5.50E-40
ENSORLG00000004704	11.128	4.28203	1.14421	0.00792032	0.0461772	4.28203	21.2602	-2.10487	3.11E-10	2.92E-09
ENSORLG00000004705	6.54123	2.10531	2.01905	0.000204456	0.00256026	2.10531	7.48607	-2.24781	2.71E-06	1.44E-05
ENSORLG00000004725	6.85737	1.53913	1.91846	1.52E-07	5.21E-06	1.53913	7.26264	-2.04643	4.91E-12	5.57E-11
ENSORLG00000004728	1.30026	0.239318	2.25919	0.00138233	0.0120402	0.239318	0.852854	-1.52952	0.0207371	0.0449841
ENSORLG00000004753	0.586367	0.0799643	2.63799	0.000103029	0.00145616	0.0799643	0.486731	-2.37751	0.000214849	0.000800278
ENSORLG00000004754	21.0292	6.78311	1.40137	0.0013779	0.0120075	6.78311	43.5058	-2.48838	3.96E-14	5.51E-13
ENSORLG00000004772	10.9776	1.22025	2.93536	3.59E-08	1.45E-06	1.22025	5.36158	-1.94368	0.000306397	0.00109834
ENSORLG00000004802	21.7177	8.27498	1.16205	0.00143215	0.0123863	8.27498	44.83	-2.25486	7.23E-12	8.07E-11
ENSORLG00000004806	5.06767	0.0249523	7.21462	6.01E-08	2.26E-06	0.0249523	21.1027	-9.41354	1.69E-25	5.05E-24
ENSORLG00000004813	17.8602	2.90292	2.36496	1.56E-08	6.76E-07	2.90292	48.191	-3.84319	1.54E-34	7.06E-33
ENSORLG00000004838	1.61285	0.19418	2.80582	0.00290007	0.0214641	0.19418	8.89887	-5.3185	3.68E-13	4.71E-12
ENSORLG00000004853	5.89549	1.53847	1.70728	2.52E-06	6.12E-05	1.53847	9.27749	-2.40332	1.69E-14	2.43E-13
ENSORLG00000004870	3.21303	1.05183	2.17517	1.95E-05	0.000357685	1.05183	2.98745	-2.02122	1.81E-05	8.33E-05
ENSORLG00000004897	1.09244	0.110192	3.07663	9.59E-05	0.00137023	0.110192	20.5216	-7.34739	1.49E-60	1.86E-58
ENSORLG00000004909	9.94198	4.81887	0.883847	0.00856575	0.0487151	4.81887	10.6652	-1.178	3.56E-05	0.000155329
ENSORLG00000004911	3.07754	0.321557	3.00628	3.00E-05	0.000518003	0.321557	8.8249	-4.55094	4.78E-20	1.04E-18
ENSORLG00000004928	5.83039	1.3579	1.97051	0.00452681	0.0302155	1.3579	14.3519	-3.32705	1.97E-10	1.89E-09
ENSORLG00000004933	22.9892	5.54777	1.85656	8.60E-08	3.12E-06	5.54777	38.8398	-2.65471	1.85E-18	3.66E-17
ENSORLG00000004967	15.9932	7.32418	0.900366	0.00549012	0.0349976	7.32418	14.3957	-0.744427	0.0106347	0.0253743
ENSORLG00000005003	2.68238	0.624804	1.86934	0.00265197	0.0199961	0.624804	3.90331	-2.45733	1.09E-06	6.25E-06
ENSORLG00000005008	1.1498	0.113495	3.10902	4.85E-05	0.000778407	0.113495	17.7483	-7.087	9.55E-31	3.74E-29
ENSORLG00000005024	0.357173	0	11.652	3.83E-11	2.89E-09	0	0.0539913	-8.87294	7.93E-06	3.88E-05
ENSORLG00000005031	3.04686	0.17062	3.91659	1.97E-07	6.62E-06	0.17062	6.68377	-5.09096	3.74E-21	8.72E-20
ENSORLG00000005076	2.38687	0.45287	2.18079	0.000306369	0.00355075	0.45287	7.66694	-3.86073	6.17E-20	1.33E-18
ENSORLG00000005085	0.477205	0.00401467	6.05575	0.000201491	0.00253253	0.00401467	0.269774	-5.23528	0.000968647	0.0030778
ENSORLG00000005091	2.09407	0.309321	2.65615	0.000180629	0.00231939	0.309321	4.21219	-3.66502	6.28E-10	5.69E-09
ENSORLG00000005106	0.706436	0.00779933	6.23172	5.03E-05	0.000800987	0.00779933	3.4874	-8.58261	4.82E-12	5.49E-11
ENSORLG00000005126	11.0619	0.211746	5.46458	1.32E-12	1.24E-10	0.211746	31.1458	-6.98645	8.30E-27	2.69E-25
ENSORLG00000005185	5.59103	1.34153	1.94241	4.40E-06	9.89E-05	1.34153	8.8179	-2.69942	6.72E-16	1.08E-14
ENSORLG00000005198	4.1464	0.709637	2.32378	0.000165678	0.00215558	0.709637	3.57735	-2.38003	1.86E-05	8.56E-05
ENSORLG00000005234	14.1327	1.10805	3.43947	8.71E-17	1.59E-14	1.10805	26.1403	-4.36774	7.78E-39	4.20E-37
ENSORLG00000005265	14.2572	0.957509	3.66511	5.53E-19	1.25E-16	0.957509	32.0674	-4.95716	3.09E-41	1.86E-39
ENSORLG00000005272	4.84524	0.747073	2.48861	0.000126675	0.00173009	0.747073	16.5297	-4.28602	3.65E-23	9.60E-22
ENSORLG00000005287	6.28942	2.0893	1.3623	0.00038895	0.00432802	2.0893	7.99957	-1.74817	7.68E-06	3.78E-05
ENSORLG00000005291	30.5541	3.55761	2.86478	7.30E-11	5.25E-09	3.55761	92.7216	-4.5074	1.18E-38	6.30E-37
ENSORLG00000005308	1.96511	0.0352727	5.5427	0.00413103	0.0280834	0.0352727	16.853	-8.7006	1.31E-12	1.59E-11
ENSORLG00000005322	3.13018	0.829307	1.67392	0.00169099	0.0140405	0.829307	4.75967	-2.32714	5.49E-08	3.81E-07
ENSORLG00000005337	6.9917	0.123526	5.44784	1.80E-05	0.00033442	0.123526	18.7944	-6.94489	2.48E-10	2.35E-09
ENSORLG00000005350	18.1418	2.20354	2.79025	7.76E-07	2.21E-05	2.20354	48.5038	-4.25371	2.34E-30	8.96E-29
ENSORLG00000005389	3.4474	0.877857	1.94488	0.00471329	0.0311777	0.877857	3.6111	-1.84321	0.00407568	0.011003
ENSORLG00000005396	4.86209	1.29207	1.68174	0.00715392	0.0428123	1.29207	15.3725	-3.38579	6.28E-14	8.60E-13
ENSORLG00000005419	2.71019	0.562053	2.16765	0.000154122	0.00202987	0.562053	5.76283	-3.20138	5.21E-14	7.19E-13
ENSORLG00000005425	0.322074	0	10.375	1.66E-07	5.63E-06	0	1.35538	-12.374	1.90E-16	3.22E-15
ENSORLG00000005426	4.88241	0.740016	2.52956	4.85E-06	0.000107839	0.740016	6.3214	-2.94741	1.57E-10	1.52E-09
ENSORLG00000005469	34.9968	14.7692	1.01495	0.00285397	0.0211894	14.7692	73.9	-2.13377	4.66E-14	6.46E-13
ENSORLG00000005493	1.08769	0.340896	1.11541	0.00697729	0.0419694	0.340896	5.15265	-3.67114	2.35E-23	6.26E-22
ENSORLG00000005527	19.4564	0.0805027	7.67091	4.42E-36	6.25E-33	0.0805027	77.4159	-9.70192	1.73E-111	1.41E-108
ENSORLG00000005532	6.15133	1.68011	1.64138	0.000146425	0.00194736	1.68011	17.9367	-3.2305	1.54E-25	4.64E-24
ENSORLG00000005533	3.21625	0.349111	2.99151	2.94E-07	9.32E-06	0.349111	4.52705	-3.50586	2.09E-12	2.49E-11
ENSORLG00000005538	0.66187	0.137346	2.01925	0.00156839	0.0132814	0.137346	2.54988	-4.00973	3.09E-21	7.26E-20
ENSORLG00000005540	1.46484	0.0130867	5.41162	0.000627911	0.00634967	0.0130867	8.21725	-7.76593	1.88E-07	1.21E-06
ENSORLG00000005552	8.27124	3.44534	1.0311	0.00200034	0.0159932	3.44534	12.0049	-1.61085	5.63E-07	3.38E-06
ENSORLG00000005556	12.7528	4.10897	1.40367	0.00114609	0.0103549	4.10897	26.1774	-2.48402	8.52E-15	1.26E-13
ENSORLG00000005594	0.150421	0	7.92494	0.000555648	0.00575307	0	17.6307	-14.726	6.02E-37	3.02E-35
ENSORLG00000005614	0.259325	0.00837667	4.6787	0.00422275	0.0285962	0.00837667	0.608773	-5.95731	0.00010292	0.000410455
ENSORLG00000005615	1.72769	0.38752	2.15745	7.80E-06	0.000161939	0.38752	5.36985	-3.87326	6.78E-33	2.90E-31
ENSORLG00000005618	9.02571	2.26095	1.78185	4.75E-05	0.000763598	2.26095	19.8578	-2.99239	4.59E-20	9.97E-19
ENSORLG00000005637	3.29449	0.131409	4.22496	2.44E-06	5.93E-05	0.131409	7.19082	-5.44287	1.01E-14	1.48E-13
ENSORLG00000005664	4.15697	0.177239	4.31909	3.59E-29	2.76E-26	0.177239	0.805496	-2.00028	0.0012536	0.00388046
ENSORLG00000005665	0.250212	0.00308133	4.68604	0.00516754	0.0333954	0.00308133	0.479927	-5.49837	0.000681475	0.00224067
ENSORLG00000005667	2.84825	0.9732	1.31897	0.00695369	0.0418916	0.9732	7.92217	-2.84017	3.67E-16	6.03E-15
ENSORLG00000005690	10.3566	2.89889	1.62738	8.63E-06	0.000176962	2.89889	15.0931	-2.17917	5.39E-13	6.80E-12
ENSORLG00000005749	0.032949	0	9.33365	5.89E-06	0.000126453	0	0.0121423	-7.82571	0.00690948	0.0175027
ENSORLG00000005866	12.332	0.174132	5.91365	1.47E-28	1.06E-25	0.174132	49.1269	-7.94696	6.66E-55	6.91E-53
ENSORLG00000005868	3.03548	0.53565	2.26981	0.000262957	0.00314268	0.53565	8.40353	-3.7785	9.35E-20	1.99E-18
ENSORLG00000005891	1.10758	0.0900413	3.60982	0.005202	0.0335936	0.0900413	2.18548	-5.09813	4.46E-06	2.29E-05
ENSORLG00000005899	1.67923	0.0290233	5.5202	1.48E-05	0.000282719	0.0290233	5.79534	-7.34189	4.79E-12	5.45E-11
ENSORLG00000005906	41.08	11.1404	1.60882	5.34E-05	0.00083932	11.1404	66.9641	-2.40112	3.98E-12	4.59E-11
ENSORLG00000005907	5.00641	0.597627	6.95167	9.51E-20	2.47E-17	0.597627	12.8534	-8.36501	1.81E-31	7.29E-30
ENSORLG00000005926	9.74167	0.059971	7.09588	9.01E-15	1.19E-12	0.059971	42.5009	-9.26985	9.88E-38	5.14E-36
ENSORLG00000005948	5.23778	1.64431	1.32126	0.000416452	0.00457644	1.64431	8.50231	-2.04017	1.01E-08	7.82E-08
ENSORLG00000006001	13.1748	5.12226	1.13119	0.00252864	0.0192343	5.12226	15.1474	-1.39101	4.43E-05	0.000189795
ENSORLG00000006011	3.01736	0.31598	3.02271	5.28E-07	1.57E-05	0.31598	6.47502	-4.16258	1.77E-22	4.47E-21
ENSORLG00000006015	5.02746	0.952775	2.07858	0.000308779	0.00357191	0.952775	9.84185	-2.90144	7.95E-07	4.66E-06
ENSORLG00000006017	0.680191	0.0537687	3.61451	0.00017576	0.00226923	0.0537687	0.648396	-3.22714	0.00044598	0.00153936
ENSORLG00000006033	45.046	16.287	1.2348	0.0027478	0.0205738	16.287	64.0403	-1.79151	2.16E-07	1.38E-06
ENSORLG00000006037	16.2699	5.5738	1.68188	6.55E-06	0.000138941	5.5738	19.035	-2.01861	2.74E-09	2.27E-08
ENSORLG00000006044	55.1299	20.827	1.17195	0.00142746	0.0123573	20.827	168.93	-2.83327	1.38E-21	3.31E-20
ENSORLG00000006052	5.14987	1.74601	1.38171	5.88E-05	0.000912159	1.74601	3.44274	-0.882446	0.00516838	0.0135684
ENSORLG00000006062	0.619571	0.0301833	4.10288	5.07E-05	0.000805654	0.0301833	0.894846	-4.67917	5.06E-07	3.06E-06
ENSORLG00000006074	13.9134	3.70058	1.66795	1.39E-06	3.71E-05	3.70058	36.9985	-3.12338	2.65E-22	6.60E-21
ENSORLG00000006096	11.3905	3.65018	1.41114	0.000107491	0.00151022	3.65018	15.536	-1.90768	5.60E-08	3.89E-07
ENSORLG00000006125	0.276037	0.0203983	3.52519	1.34E-06	3.58E-05	0.0203983	0.359281	-3.9346	2.18E-09	1.84E-08
ENSORLG00000006147	62.0466	0.907015	5.86112	9.68E-28	6.58E-25	0.907015	159.562	-7.27637	2.59E-47	1.99E-45
ENSORLG00000006175	13.0423	0.697668	3.97033	9.51E-20	2.47E-17	0.697668	37.0654	-5.51692	2.22E-54	2.23E-52
ENSORLG00000006183	3.45613	0.253823	3.52528	0.000531272	0.00555658	0.253823	4.89604	-4.07144	5.79E-06	2.91E-05
ENSORLG00000006243	2.10459	0.160345	3.46246	1.93E-06	4.86E-05	0.160345	8.48797	-5.54276	6.47E-40	3.70E-38
ENSORLG00000006262	2.51999	0.330633	2.70169	0.000608186	0.00618699	0.330633	7.22094	-4.26554	1.22E-11	1.32E-10
ENSORLG00000006275	27.5879	8.70126	1.43935	0.000452904	0.0048889	8.70126	44.0334	-2.15091	7.22E-08	4.93E-07
ENSORLG00000006276	2.0438	0.414588	2.12731	9.39E-05	0.00134625	0.414588	5.58046	-3.61175	2.34E-24	6.61E-23
ENSORLG00000006346	4.88115	0.083817	5.61421	7.04E-35	8.30E-32	0.083817	8.4864	-6.47168	5.40E-60	6.64E-58
ENSORLG00000006350	14.3653	3.71492	1.68618	8.11E-07	2.31E-05	3.71492	24.1719	-2.73837	2.09E-19	4.37E-18
ENSORLG00000006352	16.6905	3.10981	2.14599	0.00119938	0.0107458	3.10981	82.5094	-4.51429	2.83E-30	1.08E-28
ENSORLG00000006353	1.62387	0.00518567	7.86119	1.34E-07	4.67E-06	0.00518567	9.04995	-10.3893	8.27E-27	2.68E-25
ENSORLG00000006357	12.9375	0.129016	6.39286	4.28E-17	8.10E-15	0.129016	30.8493	-7.68496	1.26E-46	9.37E-45
ENSORLG00000006366	0.411974	0.0373203	3.23222	0.000140096	0.00188159	0.0373203	0.978469	-4.52532	1.72E-10	1.66E-09
ENSORLG00000006397	16.0218	3.71962	1.87749	0.000185424	0.00236806	3.71962	25.8271	-2.60924	1.29E-10	1.26E-09
ENSORLG00000006403	0.998642	0.120382	2.80046	0.00381274	0.026334	0.120382	3.03626	-4.44765	3.71E-08	2.65E-07
ENSORLG00000006433	2.14994	0.343336	2.438	1.16E-05	0.000227571	0.343336	10.0655	-4.70186	2.39E-21	5.65E-20
ENSORLG00000006438	24.1077	4.85906	2.0797	1.78E-05	0.000331094	4.85906	57.2744	-3.36972	2.56E-23	6.81E-22
ENSORLG00000006457	78.8449	27.1016	1.34754	5.22E-05	0.000824805	27.1016	163.652	-2.44137	5.80E-16	9.37E-15
ENSORLG00000006516	6.37323	1.60326	1.76519	3.97E-08	1.57E-06	1.60326	12.8319	-2.80621	8.71E-21	1.99E-19
ENSORLG00000006520	92.6879	4.18912	4.28134	3.11E-16	5.12E-14	4.18912	298.444	-6.0157	2.43E-37	1.24E-35
ENSORLG00000006525	0.958945	0.229952	1.7619	0.00832198	0.0478054	0.229952	1.22523	-2.04131	0.000369639	0.00130064
ENSORLG00000006619	1.06706	0.200653	2.2447	0.00146645	0.0126237	0.200653	1.6496	-2.86429	1.98E-06	1.08E-05
ENSORLG00000006643	2.86153	0.490313	2.83444	2.75E-06	6.61E-05	0.490313	10.7013	-5.27215	1.20E-36	5.99E-35
ENSORLG00000006654	24.1543	3.92879	2.39371	9.90E-10	5.63E-08	3.92879	66.7334	-3.89983	4.39E-35	2.06E-33
ENSORLG00000006684	1.45402	0.1488	3.05874	0.0012016	0.0107575	0.1488	1.64054	-3.27956	0.000231594	0.000856929
ENSORLG00000006691	2.23715	0.465511	2.22701	0.00127144	0.0112489	0.465511	6.21651	-3.73384	2.96E-13	3.82E-12
ENSORLG00000006708	14.4415	1.23866	2.67205	2.73E-05	0.000478974	1.23866	70.848	-4.7515	3.45E-29	1.26E-27
ENSORLG00000006726	3.2426	0.483879	2.22003	0.00436533	0.0293414	0.483879	3.69081	-2.68916	1.95E-05	8.93E-05
ENSORLG00000006737	2.00521	0.131217	3.7021	0.00547891	0.0349478	0.131217	11.3541	-6.24563	1.78E-07	1.15E-06
ENSORLG00000006750	3.93812	1.16413	1.70474	1.51E-06	3.96E-05	1.16413	6.30999	-2.51408	2.48E-14	3.50E-13
ENSORLG00000006753	2.88128	0.12104	4.33355	1.44E-07	4.96E-06	0.12104	3.53901	-4.66869	3.01E-10	2.83E-09
ENSORLG00000006832	1.73698	0.001471	9.01406	3.25E-10	2.04E-08	0.001471	4.85516	-10.5777	3.42E-20	7.55E-19
ENSORLG00000006843	13.1583	0.207325	5.66464	8.99E-15	1.19E-12	0.207325	57.5335	-7.69708	1.63E-52	1.56E-50
ENSORLG00000006852	9.68932	0.741181	3.48628	5.52E-08	2.09E-06	0.741181	10.0579	-3.58197	3.32E-10	3.11E-09
ENSORLG00000006853	2.83624	0.757791	1.59242	0.00294488	0.0217003	0.757791	2.60299	-1.45771	0.0035088	0.00965043
ENSORLG00000006856	2.0905	0.020647	6.41679	6.28E-05	0.000966626	0.020647	13.2258	-9.12604	9.78E-12	1.08E-10
ENSORLG00000006857	1.57478	0.0125023	6.55481	5.20E-16	8.29E-14	0.0125023	0.86555	-5.0409	1.46E-05	6.83E-05
ENSORLG00000006868	9.38786	0.270355	4.88261	1.60E-19	4.01E-17	0.270355	34.3954	-6.80041	2.83E-77	5.96E-75
ENSORLG00000006876	1.58248	0.292827	2.19961	0.00820938	0.0474046	0.292827	3.43536	-3.36145	1.70E-06	9.41E-06
ENSORLG00000006894	0.477263	0.117993	1.61525	0.00668111	0.0405395	0.117993	0.733711	-2.296	3.05E-07	1.91E-06
ENSORLG00000006898	3.33092	0.031111	6.47666	3.75E-06	8.62E-05	0.031111	14.3344	-8.62456	4.59E-23	1.19E-21
ENSORLG00000006930	2.52654	0.522027	1.96404	0.00251501	0.0191471	0.522027	6.58093	-3.57268	1.40E-10	1.36E-09
ENSORLG00000006960	12.1205	2.49817	2.34225	0.00043399	0.00473386	2.49817	47.4472	-4.35393	3.46E-20	7.61E-19
ENSORLG00000006969	3.42806	1.03151	1.45067	0.00354004	0.0249353	1.03151	6.961	-2.51764	1.83E-12	2.20E-11
ENSORLG00000007003	9.94557	3.25445	1.20932	0.00277351	0.0207094	3.25445	11.298	-1.37712	0.0001014	0.000404944
ENSORLG00000007030	6.88648	1.25901	2.79722	6.25E-08	2.34E-06	1.25901	12.0286	-3.75304	3.50E-19	7.26E-18
ENSORLG00000007095	9.38919	0.0313523	7.86478	5.89E-13	5.95E-11	0.0313523	23.0283	-9.19275	4.01E-29	1.46E-27
ENSORLG00000007107	4.49418	1.25546	1.60794	1.48E-05	0.000282719	1.25546	5.20063	-1.86119	4.89E-09	3.93E-08
ENSORLG00000007122	1.80625	0.0979647	3.38062	3.69E-09	1.83E-07	0.0979647	6.12726	-5.26672	1.47E-36	7.30E-35
ENSORLG00000007125	11.4857	3.37235	1.39568	4.48E-05	0.0007277	3.37235	39.7164	-3.30513	7.99E-27	2.60E-25
ENSORLG00000007135	3.3845	0.38621	2.91975	6.51E-05	0.000995005	0.38621	7.03017	-3.98857	2.39E-11	2.54E-10
ENSORLG00000007169	2.23707	0.125928	3.56956	0.000278046	0.00327861	0.125928	6.68354	-5.20474	1.34E-10	1.31E-09
ENSORLG00000007176	0.0838953	0	8.74299	5.89E-05	0.000913495	0	1.05145	-12.306	4.86E-16	7.93E-15
ENSORLG00000007203	18.6407	0.0382857	8.63793	3.78E-39	6.69E-36	0.0382857	56.0723	-10.2689	3.66E-103	1.84E-100
ENSORLG00000007222	11.9954	0.425821	4.55756	2.99E-14	3.60E-12	0.425821	26.2428	-5.73199	9.42E-40	5.32E-38
ENSORLG00000007223	2.03015	0.021753	6.26281	2.17E-11	1.71E-09	0.021753	8.45447	-8.37265	5.58E-39	3.02E-37
ENSORLG00000007235	2.48407	0	12.659	3.49E-15	4.98E-13	0	10.6172	-14.6713	1.06E-40	6.25E-39
ENSORLG00000007297	6.23379	0.0707363	6.21794	1.61E-12	1.48E-10	0.0707363	28.3319	-8.44708	9.46E-64	1.28E-61
ENSORLG00000007321	8.63294	3.20776	1.19821	0.00630212	0.0387781	3.20776	21.3319	-2.54607	3.51E-16	5.77E-15
ENSORLG00000007327	1.61598	0.44699	2.04772	2.15E-06	5.34E-05	0.44699	1.40921	-2.10707	3.95E-08	2.81E-07
ENSORLG00000007334	10.7176	0	13.7408	1.98E-19	4.90E-17	0	25.5344	-14.9237	2.22E-45	1.57E-43
ENSORLG00000007348	2.06782	0.220186	3.00009	0.000387201	0.00431263	0.220186	2.75258	-3.46122	9.56E-06	4.63E-05
ENSORLG00000007357	32.6811	13.8886	1.02138	0.00121007	0.0108169	13.8886	48.6907	-1.6462	1.25E-08	9.49E-08
ENSORLG00000007375	43.3142	6.08152	2.60002	0.000816283	0.00786464	6.08152	152.548	-4.44264	2.66E-08	1.94E-07
ENSORLG00000007387	59.8555	26.4054	0.950043	0.00802715	0.0466345	26.4054	108.148	-1.8488	8.42E-11	8.39E-10
ENSORLG00000007425	9.09288	2.72149	1.51126	6.62E-06	0.000140134	2.72149	22.5076	-2.85992	1.23E-22	3.12E-21
ENSORLG00000007440	42.7252	4.86998	2.90211	6.02E-09	2.86E-07	4.86998	130.69	-4.5579	4.61E-44	3.10E-42
ENSORLG00000007477	0.087971	0	6.50235	0.0061223	0.0379497	0	0.0482697	-5.6552	0.0186179	0.0409915
ENSORLG00000007505	0.432056	0.0540253	3.02236	0.00388421	0.0266973	0.0540253	0.682179	-3.81948	3.77E-05	0.000163749
ENSORLG00000007552	1.91139	0.423634	2.19732	0.000639595	0.00644387	0.423634	3.64237	-3.15946	1.21E-10	1.19E-09
ENSORLG00000007564	10.6258	0.872508	3.35582	5.91E-05	0.000915074	0.872508	8.59357	-3.10259	2.99E-05	0.000132684
ENSORLG00000007589	6.88406	2.16405	1.44425	0.00176116	0.0145005	2.16405	14.6928	-2.57935	7.80E-14	1.06E-12
ENSORLG00000007606	15.9775	4.61153	1.56127	4.36E-06	9.81E-05	4.61153	32.7473	-2.63915	1.22E-19	2.58E-18
ENSORLG00000007632	4.1082	0.0779703	5.47327	4.74E-11	3.52E-09	0.0779703	11.8762	-7.05393	2.43E-36	1.20E-34
ENSORLG00000007646	0.736567	0.110229	2.50506	0.000764993	0.00745452	0.110229	1.23418	-3.29593	3.42E-08	2.45E-07
ENSORLG00000007697	0.584629	0	8.02983	0.00034246	0.00390281	0	2.14183	-9.81408	1.36E-07	8.95E-07
ENSORLG00000007704	37.018	11.3765	1.47191	4.01E-05	0.000665279	11.3765	63.1905	-2.28791	2.79E-14	3.93E-13
ENSORLG00000007726	2.97165	0.542088	2.22219	0.00609015	0.03783	0.542088	9.79279	-3.98545	1.28E-11	1.39E-10
ENSORLG00000007741	13.7641	2.20125	2.41362	1.36E-05	0.00026306	2.20125	35.942	-3.84299	3.84E-24	1.07E-22
ENSORLG00000007770	1.65646	0.0193887	6.14104	2.52E-12	2.24E-10	0.0193887	4.15768	-7.50587	5.86E-27	1.92E-25
ENSORLG00000007789	1.37369	0.0284743	4.96191	9.46E-07	2.62E-05	0.0284743	5.61566	-7.02789	3.17E-22	7.83E-21
ENSORLG00000007822	2.77486	0.327964	2.84127	0.00414087	0.0281441	0.327964	6.07564	-4.01816	7.26E-08	4.96E-07
ENSORLG00000007835	5.74905	2.01897	1.18741	0.00156639	0.0132676	2.01897	6.33543	-1.37713	1.49E-05	6.96E-05
ENSORLG00000007836	0.987834	0.1142	2.87574	0.000840019	0.00805684	0.1142	0.606731	-2.22277	0.00773811	0.0192912
ENSORLG00000007856	21.3888	2.38767	2.86223	1.50E-12	1.38E-10	2.38767	49.795	-4.08315	1.91E-33	8.38E-32
ENSORLG00000007860	1.56065	0	12.0668	8.37E-11	5.95E-09	0	9.41416	-14.5918	2.93E-39	1.62E-37
ENSORLG00000007890	6.41679	1.63917	1.92831	0.00278115	0.0207533	1.63917	9.36993	-2.32396	4.94E-05	0.000209793
ENSORLG00000007912	19.5675	8.23001	1.02147	0.00108251	0.00988405	8.23001	25.0427	-1.42138	4.09E-07	2.51E-06
ENSORLG00000007925	5.16794	0.529219	3.05434	2.82E-06	6.74E-05	0.529219	8.39857	-3.79215	4.80E-12	5.47E-11
ENSORLG00000007980	4.57951	1.08037	1.63437	0.00324258	0.0233083	1.08037	15.2554	-3.53371	3.18E-19	6.61E-18
ENSORLG00000008092	0.833265	0.0976597	2.85317	0.000644337	0.00647747	0.0976597	0.791677	-2.82752	0.000291235	0.00105192
ENSORLG00000008113	0.554055	0.0282953	3.84858	0.000246255	0.00298925	0.0282953	0.246264	-2.81588	0.00659048	0.0168097
ENSORLG00000008141	0.677955	0.230282	2.62395	0.00263142	0.0198665	0.230282	0.852153	-3.80045	2.84E-07	1.78E-06
ENSORLG00000008146	1.5263	0.130242	3.18854	0.00015502	0.00203791	0.130242	3.84451	-4.60631	7.27E-13	9.09E-12
ENSORLG00000008155	1.23329	0	12.7879	1.25E-16	2.24E-14	0	0.20961	-10.167	2.24E-08	1.64E-07
ENSORLG00000008183	10.9213	4.05306	1.20925	0.00692484	0.0417818	4.05306	21.8589	-2.2444	5.79E-11	5.88E-10
ENSORLG00000008244	7.49104	0.0438903	7.11668	2.00E-06	5.02E-05	0.0438903	13.0955	-7.9633	1.71E-09	1.46E-08
ENSORLG00000008260	4.58009	0.738294	2.40448	0.00557429	0.0353839	0.738294	7.19659	-3.10812	1.59E-05	7.39E-05
ENSORLG00000008272	14.0201	4.98708	1.26247	0.000574769	0.00591547	4.98708	40.5495	-2.84049	1.77E-19	3.72E-18
ENSORLG00000008298	6.68649	1.67505	1.76799	0.000472411	0.00506086	1.67505	14.0486	-2.88619	8.37E-14	1.13E-12
ENSORLG00000008302	2.93144	0.052692	4.35137	5.30E-07	1.57E-05	0.052692	9.33369	-6.62994	8.27E-52	7.63E-50
ENSORLG00000008308	16.7837	6.80355	1.07091	0.00181898	0.0148179	6.80355	21.7969	-1.49086	3.69E-07	2.28E-06
ENSORLG00000008335	0.135809	0	11.0743	8.67E-10	4.98E-08	0	0.166832	-11.2984	1.12E-08	8.54E-08
ENSORLG00000008354	40.0732	11.1643	1.60586	0.000384313	0.00428857	11.1643	119.101	-3.21924	1.79E-26	5.70E-25
ENSORLG00000008364	0.583994	0.115558	2.10564	0.00162394	0.0136181	0.115558	5.43218	-5.33581	3.14E-46	2.29E-44
ENSORLG00000008371	7.09353	0.88894	2.66625	0.000330965	0.00379381	0.88894	13.4934	-3.63308	6.96E-09	5.48E-08
ENSORLG00000008374	0.477693	0.045443	2.99709	2.49E-07	8.13E-06	0.045443	0.484111	-3.0608	6.26E-09	4.96E-08
ENSORLG00000008377	12.7959	5.21988	1.05881	0.00167841	0.0139623	5.21988	27.3723	-2.20016	2.65E-13	3.43E-12
ENSORLG00000008399	8.48989	0.606771	3.56872	2.30E-07	7.58E-06	0.606771	34.4958	-5.63587	4.81E-51	4.27E-49
ENSORLG00000008419	11.9738	0.141834	6.15382	9.13E-20	2.44E-17	0.141834	48.5261	-8.21262	1.59E-53	1.56E-51
ENSORLG00000008447	1.11611	0.0236433	5.10285	5.64E-06	0.000122297	0.0236433	3.13065	-6.6376	1.60E-12	1.92E-11
ENSORLG00000008483	0.5142	0.00135333	7.43351	0.0065767	0.0400433	0.00135333	0.899933	-8.24399	7.97E-08	5.41E-07
ENSORLG00000008525	4.06205	0.58691	2.55342	0.000353546	0.0039995	0.58691	4.54007	-2.75317	2.01E-05	9.15E-05
ENSORLG00000008548	1.23509	0.550506	2.83839	9.78E-05	0.00139357	0.550506	1.44647	-2.7137	0.000179494	0.000678361
ENSORLG00000008553	9.23828	2.21092	1.83602	0.000332253	0.00380611	2.21092	24.8043	-3.30172	7.82E-22	1.89E-20
ENSORLG00000008557	41.7448	0	17.9204	8.60E-73	3.04E-68	0	104.843	-19.1782	3.51E-158	4.11E-154
ENSORLG00000008566	0.843437	8.33E-05	7.31882	8.18E-05	0.00120343	8.33E-05	3.76548	-9.47605	3.66E-11	3.80E-10
ENSORLG00000008580	3.99192	0.004469	9.45797	5.89E-20	1.63E-17	0.004469	11.7652	-11.0504	1.23E-71	2.21E-69
ENSORLG00000008612	0.097189	0	9.55753	3.46E-06	8.05E-05	0	0.123802	-9.84882	3.38E-06	1.77E-05
ENSORLG00000008635	8.79336	2.63621	1.10809	0.00149957	0.0128493	2.63621	29.5356	-2.26648	5.73E-15	8.58E-14
ENSORLG00000008648	26.1145	3.26873	2.53062	1.31E-12	1.23E-10	3.26873	48.4962	-3.63802	2.66E-29	9.73E-28
ENSORLG00000008656	0.021534	0	8.05143	0.000420781	0.00461541	0	0.01904	-7.79443	0.00636012	0.0162895
ENSORLG00000008685	0.190874	0	8.37993	9.24E-05	0.00133056	0	0.0559133	-6.54709	0.0215693	0.046491
ENSORLG00000008700	8.38973	3.29393	1.15352	0.00449192	0.0300327	3.29393	10.2352	-1.53097	3.61E-06	1.89E-05
ENSORLG00000008740	0.471264	0.0841297	2.24805	0.00651323	0.0398214	0.0841297	0.862005	-3.17719	4.00E-06	2.07E-05
ENSORLG00000008783	0.877561	0.0530487	3.7856	0.000309391	0.00357666	0.0530487	0.740538	-3.58149	0.000315054	0.00112478
ENSORLG00000008793	37.4651	2.50111	3.6728	3.03E-06	7.17E-05	2.50111	79.9237	-4.79165	1.06E-09	9.36E-09
ENSORLG00000008820	17.3806	0.0375707	8.58476	2.59E-30	2.18E-27	0.0375707	67.6551	-10.5936	2.60E-79	6.06E-77
ENSORLG00000008848	0.787127	0.0715497	3.16594	0.00332579	0.0237788	0.0715497	0.522658	-2.6301	0.0104245	0.0249573
ENSORLG00000008849	9.73467	2.90993	1.51515	0.000434939	0.00474078	2.90993	12.5522	-1.9251	9.50E-08	6.39E-07
ENSORLG00000008862	8.72222	2.27907	1.71541	3.54E-07	1.10E-05	2.27907	14.9314	-2.53869	1.38E-16	2.37E-15
ENSORLG00000008864	0.0940593	0	8.61859	3.98E-05	0.000662734	0	0.481662	-10.8905	3.27E-09	2.69E-08
ENSORLG00000008907	1.42125	0.0336037	5.13776	4.55E-05	0.000736584	0.0336037	2.04402	-5.69637	9.10E-07	5.28E-06
ENSORLG00000008925	3.51128	0.457131	2.71251	5.31E-05	0.000836625	0.457131	2.25632	-2.12355	0.00167916	0.00503677
ENSORLG00000008947	0.17801	0	10.3834	3.87E-08	1.53E-06	0	0.0435307	-8.313	7.90E-05	0.000322825
ENSORLG00000008968	16.8404	6.99943	1.02891	0.00334344	0.0238809	6.99943	16.232	-1.01184	0.00235907	0.00680001
ENSORLG00000009000	24.8881	1.73027	3.60298	1.65E-08	7.15E-07	1.73027	30.4571	-3.8565	1.44E-15	2.25E-14
ENSORLG00000009021	2.09139	0.347072	1.626	0.00631299	0.038812	0.347072	6.23171	-3.00233	8.27E-13	1.03E-11
ENSORLG00000009022	0.0631737	0	6.65813	0.0037841	0.0261668	0	0.0477197	-6.22166	0.00635837	0.0162874
ENSORLG00000009025	8.62304	0.128042	6.51777	2.46E-14	3.00E-12	0.128042	21.9101	-7.21662	1.32E-50	1.15E-48
ENSORLG00000009031	3.02248	0.0492557	5.66947	1.02E-17	2.04E-15	0.0492557	4.90125	-6.37231	2.95E-30	1.13E-28
ENSORLG00000009043	6.00791	0.00360567	10.2847	5.42E-19	1.24E-16	0.00360567	24.6361	-12.3308	1.28E-78	2.92E-76
ENSORLG00000009053	53.0211	0.310738	7.10319	1.34E-09	7.35E-08	0.310738	190.935	-9.00405	2.37E-16	4.00E-15
ENSORLG00000009070	2.48915	0.0587933	5.1431	3.55E-10	2.20E-08	0.0587933	4.51625	-6.04007	1.77E-18	3.50E-17
ENSORLG00000009132	6.07999	1.28961	2.01314	0.00163383	0.0136848	1.28961	22.2766	-3.93105	1.54E-23	4.13E-22
ENSORLG00000009144	10.9707	0.293981	4.98631	5.71E-17	1.07E-14	0.293981	26.3016	-6.29431	6.31E-50	5.28E-48
ENSORLG00000009147	0.255532	0	8.82125	5.25E-05	0.000829754	0	0.395802	-9.89081	8.71E-08	5.89E-07
ENSORLG00000009151	4.78268	1.82137	1.24475	0.000520494	0.00546794	1.82137	7.23583	-1.81595	1.28E-08	9.69E-08
ENSORLG00000009176	30.5981	14.538	0.872144	0.00579538	0.0364471	14.538	38.4227	-1.24502	1.01E-05	4.85E-05
ENSORLG00000009198	22.435	0.182152	6.70657	5.09E-29	3.83E-26	0.182152	28.4425	-7.08641	1.83E-46	1.35E-44
ENSORLG00000009201	23.3218	2.72798	2.86453	4.16E-09	2.04E-07	2.72798	71.8525	-4.53009	8.87E-46	6.35E-44
ENSORLG00000009203	5.56045	1.29622	1.9255	0.000951966	0.00892954	1.29622	5.14298	-2.07125	7.64E-05	0.000313471
ENSORLG00000009216	17.542	6.82548	1.13065	0.00210826	0.0166975	6.82548	55.7	-2.83952	2.55E-22	6.35E-21
ENSORLG00000009222	28.621	6.79612	1.62575	0.000135047	0.00182416	6.79612	70.0722	-3.0081	4.59E-20	9.97E-19
ENSORLG00000009257	25.9844	2.97549	2.85407	1.04E-10	7.30E-09	2.97549	47.1483	-3.75863	2.61E-22	6.50E-21
ENSORLG00000009264	18.8702	8.4093	0.939476	0.0040571	0.0276758	8.4093	17.9942	-1.02151	0.00105548	0.0033207
ENSORLG00000009268	82.2862	47.291	0.825288	0.00834962	0.0479408	47.291	102.344	-0.997075	0.000312664	0.00111761
ENSORLG00000009297	11.6172	2.65256	1.89865	0.00485685	0.0318769	2.65256	17.5534	-2.53623	1.20E-05	5.71E-05
ENSORLG00000009314	17.0988	0.603374	4.5932	4.28E-13	4.38E-11	0.603374	46.0355	-6.05546	1.47E-28	5.20E-27
ENSORLG00000009324	44.2505	21.0104	0.844277	0.00866366	0.0491675	21.0104	43.9851	-0.877509	0.00241765	0.00694951
ENSORLG00000009331	41.1677	17.4331	1.01011	0.00121131	0.0108225	17.4331	54.6537	-1.45944	1.10E-07	7.34E-07
ENSORLG00000009332	8.56462	3.84346	0.925653	0.00370971	0.0257735	3.84346	11.0217	-1.33004	3.80E-06	1.97E-05
ENSORLG00000009335	0.572471	0	7.80001	0.000367463	0.00412789	0	0.557851	-7.69089	0.000250881	0.000920734
ENSORLG00000009343	5.70864	0.138018	5.1581	4.25E-09	2.09E-07	0.138018	40.2552	-8.01699	2.66E-61	3.37E-59
ENSORLG00000009358	76.5449	34.9985	0.900914	0.00378066	0.0261533	34.9985	105.575	-1.40546	2.35E-07	1.50E-06
ENSORLG00000009374	41.7572	18.2613	0.958358	0.00464821	0.0308395	18.2613	114.894	-2.4563	4.01E-17	7.19E-16
ENSORLG00000009379	0.30061	0.0541227	2.24426	0.00260859	0.0197152	0.0541227	0.739478	-3.588	2.94E-10	2.77E-09
ENSORLG00000009412	1.36375	0.009236	6.96352	1.39E-40	3.07E-37	0.009236	2.16955	-7.67814	3.54E-79	8.14E-77
ENSORLG00000009420	0.31135	0.00400867	5.79889	0.00045556	0.00490709	0.00400867	2.4429	-8.69892	2.07E-12	2.47E-11
ENSORLG00000009424	2.70835	0	11.3299	3.47E-09	1.73E-07	0	2.60152	-11.2021	8.68E-09	6.75E-08
ENSORLG00000009507	2.81602	0.342431	2.80194	0.000140569	0.00188722	0.342431	1.28839	-1.72071	0.0173759	0.0386536
ENSORLG00000009518	0.0891097	0	10.5171	1.54E-07	5.25E-06	0	0.020374	-8.31117	0.00289633	0.00815541
ENSORLG00000009552	3.52155	0.704654	2.08959	0.000965437	0.00903433	0.704654	3.29027	-2.0328	0.000469758	0.00161178
ENSORLG00000009571	8.58409	3.78489	0.969065	0.00787312	0.0459919	3.78489	9.06943	-1.14718	0.000296991	0.00106985
ENSORLG00000009575	0.102801	0	6.80033	0.00269907	0.020282	0	0.581755	-9.17726	2.79E-06	1.48E-05
ENSORLG00000009611	17.8495	0.044525	8.35157	2.61E-27	1.71E-24	0.044525	41.2449	-9.58977	7.15E-71	1.25E-68
ENSORLG00000009617	65.0285	1.84377	4.84509	5.15E-23	2.37E-20	1.84377	227.665	-6.67814	8.33E-55	8.62E-53
ENSORLG00000009642	3.347	0	12.0683	1.65E-12	1.50E-10	0	2.24362	-11.4276	3.34E-12	3.88E-11
ENSORLG00000009674	462.064	142.356	1.47278	0.000592217	0.00604752	142.356	1118.49	-2.79738	5.48E-12	6.18E-11
ENSORLG00000009676	19.7382	7.10252	1.24691	0.00100525	0.00933037	7.10252	93.6929	-3.53749	6.42E-27	2.09E-25
ENSORLG00000009682	28.3444	8.70417	1.4702	0.000343995	0.00391306	8.70417	64.3233	-2.6939	7.16E-18	1.34E-16
ENSORLG00000009687	3.17444	0.926471	1.53326	0.0006842	0.00680027	0.926471	5.71421	-2.4029	3.84E-11	3.98E-10
ENSORLG00000009723	10.4547	0.112648	6.3028	6.79E-16	1.06E-13	0.112648	43.2264	-8.36731	4.19E-76	8.66E-74
ENSORLG00000009774	12.9054	5.3069	1.05051	0.00878691	0.0497242	5.3069	24.4284	-2.04775	4.59E-09	3.70E-08
ENSORLG00000009821	8.66895	0.0116487	8.89912	3.02E-30	2.48E-27	0.0116487	30.7738	-10.7485	7.15E-69	1.15E-66
ENSORLG00000009839	18.0038	8.22636	0.899522	0.00795798	0.0463103	8.22636	15.9876	-0.775626	0.00660291	0.0168402
ENSORLG00000009849	0.878219	0	10.3195	2.76E-07	8.84E-06	0	3.09889	-12.0656	4.43E-14	6.15E-13
ENSORLG00000009884	0.0965623	0	9.03992	2.52E-05	0.000446639	0	0.218683	-10.1344	4.30E-08	3.03E-07
ENSORLG00000009912	19.9123	2.86782	2.56436	1.42E-10	9.62E-09	2.86782	72.5553	-4.47545	6.11E-36	2.95E-34
ENSORLG00000009913	0.0990243	0	9.13456	1.24E-05	0.000242778	0	0.123053	-9.21074	8.01E-06	3.92E-05
ENSORLG00000009921	0.182072	0	8.04276	0.000272981	0.00323222	0	0.248448	-8.41188	4.01E-05	0.000173348
ENSORLG00000009929	28.2109	10.8111	1.156	0.000848383	0.00811945	10.8111	72.2662	-2.55105	1.10E-18	2.21E-17
ENSORLG00000009936	1.06479	0.237238	1.93162	3.90E-06	8.89E-05	0.237238	3.61442	-3.73202	1.07E-22	2.73E-21
ENSORLG00000009943	13.1774	2.18746	1.43973	0.000130332	0.00177335	2.18746	29.1276	-2.37072	2.02E-16	3.41E-15
ENSORLG00000009955	21.4824	7.05995	1.37583	9.02E-06	0.000183782	7.05995	17.4794	-1.12129	6.92E-05	0.000285974
ENSORLG00000009956	57.7844	20.6682	1.24796	0.00055077	0.0057184	20.6682	137.37	-2.54341	5.94E-19	1.21E-17
ENSORLG00000009960	0.982321	0.0198477	5.37078	0.00112132	0.0101701	0.0198477	4.85579	-7.72438	2.09E-08	1.54E-07
ENSORLG00000010014	5.78088	0.610129	3.01045	2.98E-07	9.39E-06	0.610129	14.0999	-4.33937	2.16E-23	5.77E-22
ENSORLG00000010081	0.400425	0.0180363	4.21381	3.44E-05	0.000583858	0.0180363	0.803805	-5.26912	1.60E-09	1.38E-08
ENSORLG00000010098	0.0623127	0	6.78529	0.00339533	0.0241658	0	0.400572	-9.34656	2.25E-06	1.22E-05
ENSORLG00000010104	2.5545	0.243043	3.16031	0.000165431	0.00215316	0.243043	11.7235	-5.40123	1.82E-21	4.33E-20
ENSORLG00000010106	0.115072	0	8.20094	0.000246706	0.00299289	0	0.121659	-8.22287	9.97E-05	0.000398721
ENSORLG00000010149	0.193289	0.00946833	3.79029	0.00839388	0.048109	0.00946833	1.99983	-6.93906	2.41E-09	2.02E-08
ENSORLG00000010153	4.66856	0.126047	5.65709	2.16E-09	1.14E-07	0.126047	1.51254	-4.00985	3.29E-05	0.000144586
ENSORLG00000010168	7.80166	2.79425	1.24879	0.00384075	0.0264602	2.79425	11.7616	-1.88481	9.15E-08	6.17E-07
ENSORLG00000010171	7.83915	1.48046	2.17521	2.42E-06	5.90E-05	1.48046	9.46457	-2.48297	1.93E-10	1.85E-09
ENSORLG00000010213	4.70068	0.75602	1.94724	0.000841749	0.00806906	0.75602	7.47539	-2.55053	1.76E-07	1.14E-06
ENSORLG00000010239	0.066169	0	6.27008	0.00693104	0.041805	0	0.0882433	-6.61178	0.00392142	0.0106371
ENSORLG00000010273	16.0839	3.09722	2.14322	1.27E-07	4.43E-06	3.09722	15.2874	-2.11565	3.53E-11	3.67E-10
ENSORLG00000010281	32.1776	8.15325	1.68869	0.0017164	0.0142081	8.15325	30.3645	-1.66988	4.30E-05	0.000184846
ENSORLG00000010304	11.5478	2.24993	2.12969	1.30E-06	3.51E-05	2.24993	40.3388	-3.97676	4.02E-37	2.03E-35
ENSORLG00000010320	7.02121	0.0522927	6.78765	7.31E-07	2.10E-05	0.0522927	19.8095	-8.34201	3.27E-14	4.58E-13
ENSORLG00000010354	0.212337	0.00635867	4.92687	0.00276316	0.0206495	0.00635867	0.36137	-5.67618	0.000210383	0.000784889
ENSORLG00000010413	0.389692	0.00820767	5.17734	0.000141345	0.00189506	0.00820767	0.714011	-6.09014	4.09E-07	2.51E-06
ENSORLG00000010437	1.14159	0.102831	3.50608	0.00011058	0.00154623	0.102831	5.01059	-5.656	2.44E-19	5.09E-18
ENSORLG00000010447	14.8592	5.77809	1.13009	0.00110279	0.0100295	5.77809	28.5043	-2.11335	1.72E-11	1.85E-10
ENSORLG00000010468	8.02027	4.87483	1.11406	0.002222	0.017415	4.87483	10.8942	-2.21851	7.24E-11	7.27E-10
ENSORLG00000010490	2.33435	0.199403	3.32485	1.35E-06	3.61E-05	0.199403	4.18928	-4.25197	1.05E-15	1.67E-14
ENSORLG00000010494	6.20347	1.87856	1.49227	3.42E-05	0.0005816	1.87856	6.61727	-1.63439	9.95E-08	6.67E-07
ENSORLG00000010507	1.29544	0.0329307	4.63318	1.44E-06	3.81E-05	0.0329307	1.60391	-5.00369	6.58E-09	5.20E-08
ENSORLG00000010523	82.1422	4.84772	3.84931	2.14E-17	4.16E-15	4.84772	195.63	-5.14638	1.34E-49	1.11E-47
ENSORLG00000010543	0.509915	0.0127667	5.04417	0.00251436	0.0191471	0.0127667	1.76423	-6.8904	2.52E-06	1.35E-05
ENSORLG00000010553	1.02693	0.061004	3.82171	0.000240734	0.00293656	0.061004	1.45005	-4.37136	4.49E-09	3.62E-08
ENSORLG00000010556	1.73815	0.0559973	4.70595	2.01E-09	1.07E-07	0.0559973	1.1192	-4.11994	7.91E-08	5.38E-07
ENSORLG00000010570	4.62969	1.35653	1.54447	0.0042873	0.0289612	1.35653	5.61714	-1.86053	8.80E-05	0.00035602
ENSORLG00000010598	7.31083	0.470119	3.7228	1.46E-06	3.85E-05	0.470119	38.3546	-6.15979	1.79E-54	1.82E-52
ENSORLG00000010615	0.414378	0.0169607	4.25628	0.000559251	0.00578438	0.0169607	7.33076	-8.44254	4.09E-28	1.41E-26
ENSORLG00000010672	9.21535	1.79722	2.1281	4.57E-06	0.000102244	1.79722	31.6603	-3.9542	1.72E-22	4.34E-21
ENSORLG00000010676	0.134561	0	8.30796	0.000116802	0.00161852	0	0.322406	-9.49668	6.58E-07	3.91E-06
ENSORLG00000010709	3.85614	0.604433	2.17631	1.04E-05	0.000207745	0.604433	2.37911	-2.10851	2.29E-05	0.00010335
ENSORLG00000010719	8.36362	0.623228	3.52086	8.59E-07	2.42E-05	0.623228	26.5677	-5.23818	5.12E-13	6.48E-12
ENSORLG00000010725	10.2464	2.41485	1.8549	8.10E-08	2.97E-06	2.41485	30.586	-3.4843	3.16E-26	9.94E-25
ENSORLG00000010742	21.3021	8.03649	1.17606	0.00109144	0.00995532	8.03649	24.9453	-1.45387	1.62E-06	9.01E-06
ENSORLG00000010747	9.45298	0.001353	12.3717	4.85E-44	1.72E-40	0.001353	29.8716	-14.0481	1.80E-125	2.25E-122
ENSORLG00000010749	0.197059	0	8.36984	9.03E-05	0.00130601	0	1.08059	-10.7357	7.05E-10	6.34E-09
ENSORLG00000010752	0.202207	0.00524833	3.99255	0.00122659	0.0109342	0.00524833	0.768322	-6.45393	9.68E-12	1.07E-10
ENSORLG00000010805	0.23276	0.0162163	3.80881	0.00399829	0.027359	0.0162163	0.751591	-5.67952	4.98E-05	0.000211157
ENSORLG00000010819	129.926	36.5527	1.59775	5.45E-05	0.000853095	36.5527	318.85	-2.93609	1.52E-22	3.85E-21
ENSORLG00000010824	44.1615	18.1443	1.05475	0.00135433	0.011843	18.1443	75.3175	-1.86371	1.41E-10	1.37E-09
ENSORLG00000010844	3.09052	0.181686	3.3512	3.78E-05	0.000633393	0.181686	3.923	-3.8167	1.79E-07	1.15E-06
ENSORLG00000010846	0.709419	0.0294813	4.29449	5.90E-05	0.000914688	0.0294813	0.693478	-4.30031	1.16E-05	5.52E-05
ENSORLG00000010851	11.8696	4.26624	1.2475	0.000597078	0.00609013	4.26624	24.1562	-2.31623	9.44E-15	1.39E-13
ENSORLG00000010862	9.92112	7.6975	1.3266	0.0040084	0.0274176	7.6975	8.88161	-2.42865	3.15E-12	3.68E-11
ENSORLG00000010869	14.7735	6.13116	1.03827	0.00173801	0.0143534	6.13116	27.0361	-1.95177	1.97E-11	2.11E-10
ENSORLG00000010872	35.214	13.9499	1.10697	0.000500839	0.00530593	13.9499	71.8002	-2.1759	1.13E-14	1.65E-13
ENSORLG00000010878	26.6623	1.195	4.24862	3.81E-21	1.19E-18	1.195	67.8536	-5.64441	1.55E-55	1.66E-53
ENSORLG00000010901	9.09045	0.924708	3.10445	1.21E-09	6.76E-08	0.924708	20.3711	-4.29276	2.02E-35	9.58E-34
ENSORLG00000010911	1.23036	0.049266	4.37552	6.18E-06	0.000132136	0.049266	1.05765	-4.19929	5.08E-06	2.58E-05
ENSORLG00000010913	8.05119	0.487616	3.82305	5.02E-09	2.43E-07	0.487616	15.4969	-4.83109	3.18E-24	8.92E-23
ENSORLG00000010918	26.5701	0.454603	5.63614	1.22E-24	6.46E-22	0.454603	74.4556	-7.16783	7.77E-76	1.58E-73
ENSORLG00000010952	15.1803	5.60353	1.2462	0.00592374	0.0370501	5.60353	58.5331	-3.14154	4.27E-26	1.33E-24
ENSORLG00000010957	0.316025	0.0168073	3.96738	0.00516022	0.0333648	0.0168073	0.205768	-3.40157	0.0146918	0.0334884
ENSORLG00000010971	0.105786	0	11.372	2.71E-10	1.72E-08	0	0.0240067	-9.15911	1.58E-05	7.36E-05
ENSORLG00000010981	2.49826	0.221579	3.05245	0.000158138	0.00207274	0.221579	2.32417	-3.0594	5.19E-05	0.000219325
ENSORLG00000010994	14.5998	5.91477	1.07	0.00170919	0.014165	5.91477	36.5472	-2.43449	1.78E-14	2.55E-13
ENSORLG00000011017	21.1521	1.14668	3.97133	5.93E-10	3.53E-08	1.14668	54.9123	-5.39256	2.98E-39	1.64E-37
ENSORLG00000011020	0.178362	0.009555	3.7972	0.00795182	0.0463034	0.009555	0.620054	-5.65976	4.47E-06	2.29E-05
ENSORLG00000011021	8.51415	3.36347	1.11142	0.00533479	0.0342381	3.36347	9.42527	-1.30273	0.000272094	0.000989395
ENSORLG00000011039	22.5973	6.10811	1.6615	2.53E-06	6.14E-05	6.10811	63.9635	-3.21109	8.06E-26	2.46E-24
ENSORLG00000011047	68.4224	1.52906	5.24844	2.57E-23	1.21E-20	1.52906	160.23	-6.51448	1.11E-53	1.10E-51
ENSORLG00000011051	6.07927	0.502654	3.35335	1.34E-14	1.72E-12	0.502654	14.7836	-4.68578	1.75E-35	8.34E-34
ENSORLG00000011077	8.82869	4.26748	0.863954	0.0075102	0.044464	4.26748	16.344	-1.72354	7.60E-09	5.95E-08
ENSORLG00000011086	0.0459017	0	9.25004	1.34E-05	0.000259709	0	0.887798	-13.428	7.09E-22	1.72E-20
ENSORLG00000011114	1.14985	0.165695	2.55493	0.00350757	0.024773	0.165695	1.35669	-2.82541	0.000272075	0.000989395
ENSORLG00000011128	7.98214	0.059384	6.23701	3.67E-08	1.47E-06	0.059384	61.2004	-8.94181	1.66E-37	8.49E-36
ENSORLG00000011133	16.3568	1.97443	2.56777	6.33E-06	0.000134855	1.97443	48.6022	-4.18249	3.81E-25	1.13E-23
ENSORLG00000011164	12.8758	0.588006	4.16294	5.19E-08	1.99E-06	0.588006	54.6751	-6.29286	2.11E-54	2.13E-52
ENSORLG00000011166	8.22289	3.99816	1.49677	0.000288232	0.00337956	3.99816	3.92833	-1.46296	4.66E-05	0.000198984
ENSORLG00000011206	3.92435	0.707582	2.25666	1.83E-09	9.84E-08	0.707582	3.05922	-1.90636	5.96E-11	6.04E-10
ENSORLG00000011276	3.51902	1.04359	1.52528	0.00818033	0.0472913	1.04359	6.45637	-2.4388	1.81E-07	1.17E-06
ENSORLG00000011302	4.00421	0.388099	4.55767	1.21E-11	9.83E-10	0.388099	11.1739	-6.23716	1.69E-43	1.12E-41
ENSORLG00000011318	16.154	0	15.6547	7.18E-56	6.35E-52	0	35.2443	-16.7053	4.50E-105	2.51E-102
ENSORLG00000011326	3.4713	0.589435	2.94294	7.30E-05	0.0010988	0.589435	1.58792	-1.92767	0.0101622	0.0244108
ENSORLG00000011343	8.26863	0.622201	3.49617	2.62E-09	1.36E-07	0.622201	16.5785	-4.54443	4.44E-25	1.30E-23
ENSORLG00000011363	0.389034	0.0487003	2.77399	6.13E-05	0.000946162	0.0487003	0.465792	-3.08548	2.16E-07	1.38E-06
ENSORLG00000011370	20.5909	5.70942	1.62569	0.000237302	0.0029027	5.70942	40.9923	-2.66517	5.14E-10	4.70E-09
ENSORLG00000011467	5.55985	0.44668	3.4006	1.15E-06	3.13E-05	0.44668	20.4769	-5.32323	3.85E-28	1.33E-26
ENSORLG00000011468	3.39315	0.937678	1.73849	0.000273016	0.00323222	0.937678	5.98767	-2.97762	1.90E-17	3.46E-16
ENSORLG00000011505	1.33249	0.172634	2.85975	0.00332858	0.0237939	0.172634	2.60525	-4.27369	4.20E-15	6.36E-14
ENSORLG00000011513	1.69001	0.248903	2.53465	2.13E-05	0.000386064	0.248903	1.22326	-2.11343	0.00074185	0.00241568
ENSORLG00000011540	14.7737	1.58066	2.99508	7.11E-09	3.34E-07	1.58066	39.2966	-4.44907	1.98E-24	5.61E-23
ENSORLG00000011543	2.71755	0.080349	5.03869	2.24E-11	1.77E-09	0.080349	17.7622	-7.87056	4.31E-88	1.29E-85
ENSORLG00000011554	6.41831	1.52612	1.84288	0.00232419	0.0180797	1.52612	5.24027	-1.59337	0.00328343	0.0091025
ENSORLG00000011565	1.86483	0.0473473	5.06731	3.60E-05	0.000607803	0.0473473	8.22816	-7.2554	3.36E-12	3.91E-11
ENSORLG00000011566	8.59213	0.484595	3.90023	7.14E-06	0.000149854	0.484595	3.26853	-2.55573	0.00120813	0.0037526
ENSORLG00000011581	1.90718	0.035112	5.13933	8.16E-08	2.98E-06	0.035112	8.09217	-7.15188	4.53E-25	1.33E-23
ENSORLG00000011608	0.699743	0.00328867	6.51851	2.50E-05	0.000442607	0.00328867	1.53422	-7.85104	2.45E-09	2.05E-08
ENSORLG00000011618	37.8565	13.2775	1.28226	0.000183073	0.0023448	13.2775	100.856	-2.73564	5.12E-20	1.11E-18
ENSORLG00000011623	6.30555	1.16396	2.25766	0.000760849	0.00742642	1.16396	22.7044	-4.10944	1.16E-13	1.56E-12
ENSORLG00000011630	0.0226493	0	8.33546	0.00465945	0.0309083	0	0.0170863	-7.88714	0.00638098	0.0163323
ENSORLG00000011632	5.84115	1.28911	1.95063	9.84E-08	3.53E-06	1.28911	12.6474	-3.10558	7.84E-22	1.90E-20
ENSORLG00000011640	2.7165	0.055783	5.28377	5.60E-12	4.78E-10	0.055783	4.01554	-5.88856	5.61E-23	1.45E-21
ENSORLG00000011674	1.26184	0.0921527	3.61303	0.000509864	0.00539023	0.0921527	3.05439	-4.81726	2.05E-07	1.31E-06
ENSORLG00000011688	4.2045	0.738293	2.27409	0.00184091	0.0149759	0.738293	6.22597	-2.88261	1.92E-06	1.05E-05
ENSORLG00000011713	0.201642	0.011448	3.90533	0.00300617	0.0220235	0.011448	0.127304	-3.26601	0.0213408	0.0460635
ENSORLG00000011728	20.6454	0.152685	6.8242	4.69E-19	1.08E-16	0.152685	123.628	-9.44908	2.23E-102	1.04E-99
ENSORLG00000011759	0.029743	0	7.94932	0.00697335	0.0419595	0	0.084592	-9.36092	1.54E-06	8.60E-06
ENSORLG00000011773	28.1528	1.73901	3.79662	9.57E-20	2.47E-17	1.73901	105.602	-5.73184	4.84E-55	5.05E-53
ENSORLG00000011783	9.23658	2.27958	1.79202	0.00109358	0.00996582	2.27958	14.2823	-2.46518	7.25E-08	4.95E-07
ENSORLG00000011785	397.927	120.651	1.49462	0.00213526	0.016866	120.651	1146.19	-3.07366	2.64E-11	2.79E-10
ENSORLG00000011792	13.9321	0.0137507	9.45866	1.11E-11	9.14E-10	0.0137507	42.0209	-11.1011	1.37E-22	3.48E-21
ENSORLG00000011797	9.50942	3.34842	1.27293	0.002931	0.0216312	3.34842	27.0022	-2.82275	1.18E-19	2.49E-18
ENSORLG00000011800	13.3521	4.7992	1.24827	0.00054069	0.00563298	4.7992	19.5243	-1.83453	7.45E-09	5.84E-08
ENSORLG00000011855	15.1061	2.84695	2.0078	0.00165092	0.013792	2.84695	41.29	-3.41772	1.45E-15	2.27E-14
ENSORLG00000011890	20.6875	0.540449	5.01763	1.57E-13	1.70E-11	0.540449	88.5508	-7.15981	1.25E-83	3.39E-81
ENSORLG00000011896	10.5445	3.20796	1.4831	0.00654662	0.0399258	3.20796	32.9342	-3.17337	1.94E-18	3.83E-17
ENSORLG00000011926	0.0521373	0	7.2113	0.00605239	0.0376616	0	0.14113	-8.58118	6.18E-05	0.000257634
ENSORLG00000011934	12.5554	0.456551	4.5472	4.02E-08	1.59E-06	0.456551	43.8839	-6.4202	8.46E-35	3.92E-33
ENSORLG00000011949	0.118873	0	7.5487	0.00853694	0.0486216	0	0.430268	-9.30883	2.02E-06	1.10E-05
ENSORLG00000012011	28.6532	0.00782467	11.4032	1.24E-20	3.70E-18	0.00782467	129.677	-13.6267	7.01E-118	6.67E-115
ENSORLG00000012027	0.065159	0	9.93371	6.71E-07	1.95E-05	0	0.0412113	-9.21314	4.29E-06	2.21E-05
ENSORLG00000012056	6.08867	0.369882	3.80056	1.07E-06	2.92E-05	0.369882	29.559	-6.11616	1.91E-33	8.38E-32
ENSORLG00000012073	13.6722	4.37506	1.35715	0.00176265	0.0145061	4.37506	32.6345	-2.64441	8.02E-17	1.40E-15
ENSORLG00000012118	0.74568	0.0490463	4.87834	7.82E-10	4.52E-08	0.0490463	0.361233	-3.25814	0.000461291	0.0015866
ENSORLG00000012122	0.846342	0.125112	2.52221	0.00052082	0.00546845	0.125112	0.844067	-2.55699	0.000206976	0.000773409
ENSORLG00000012126	1.89909	0.0739383	4.44146	1.04E-17	2.07E-15	0.0739383	2.01311	-4.57085	3.88E-22	9.56E-21
ENSORLG00000012151	38.3188	11.6295	1.49185	0.000107961	0.0015144	11.6295	44.1321	-1.7431	2.00E-07	1.28E-06
ENSORLG00000012162	2.94401	0.232993	3.41505	5.46E-05	0.000854089	0.232993	5.61533	-4.38814	1.05E-09	9.25E-09
ENSORLG00000012192	2.9449	0.949573	1.40255	0.00827838	0.0476401	0.949573	4.70388	-2.13664	1.60E-07	1.04E-06
ENSORLG00000012241	0.0175133	0	6.80417	0.00275834	0.0206222	0	0.24082	-9.36606	2.42E-06	1.30E-05
ENSORLG00000012289	3.92471	1.06687	1.64838	0.00213131	0.0168423	1.06687	11.1958	-3.20753	3.91E-19	8.08E-18
ENSORLG00000012301	4.4886	0.458787	3.12771	2.48E-05	0.000439603	0.458787	7.71741	-3.94162	4.04E-11	4.17E-10
ENSORLG00000012306	10.821	4.28784	1.51785	0.00318772	0.0230204	4.28784	25.9646	-2.99723	4.05E-19	8.34E-18
ENSORLG00000012310	34.8687	13.9509	1.09297	0.00291401	0.0215401	13.9509	68.5288	-2.0987	7.25E-13	9.06E-12
ENSORLG00000012324	93.8861	14.7945	1.59441	3.13E-05	0.000537993	14.7945	302.438	-3.03778	3.06E-22	7.58E-21
ENSORLG00000012349	9.41757	0.958729	3.30268	1.14E-08	5.12E-07	0.958729	19.0009	-4.23584	1.33E-27	4.48E-26
ENSORLG00000012365	32.6879	7.98121	1.81385	0.000121503	0.00167188	7.98121	36.3611	-2.00911	1.37E-06	7.71E-06
ENSORLG00000012384	3.48474	0.363329	3.04788	8.46E-08	3.07E-06	0.363329	4.94697	-3.59635	8.15E-16	1.30E-14
ENSORLG00000012392	15.1952	0.050431	7.98189	1.49E-35	2.03E-32	0.050431	79.4805	-10.4135	1.55E-102	7.37E-100
ENSORLG00000012405	0.561418	0.106635	2.03644	0.000728605	0.00717107	0.106635	0.574821	-2.16316	4.82E-05	0.000204978
ENSORLG00000012414	0.303014	0.0204743	3.58828	0.00108139	0.00987637	0.0204743	0.164215	-2.75548	0.0160955	0.0362043
ENSORLG00000012415	8.84039	2.85973	1.39701	0.00107807	0.00985877	2.85973	12.5393	-1.94848	2.29E-08	1.68E-07
ENSORLG00000012490	4.88408	1.38592	1.6874	5.02E-06	0.000111102	1.38592	2.79493	-0.966633	0.00547594	0.0142958
ENSORLG00000012503	2.06513	0.355315	2.68451	8.77E-08	3.17E-06	0.355315	3.45114	-3.51582	3.55E-24	9.91E-23
ENSORLG00000012509	10.3337	3.50927	1.32812	0.00020355	0.00255173	3.50927	25.9966	-2.69988	3.05E-20	6.76E-19
ENSORLG00000012515	0.639343	0.017424	4.67404	0.00164919	0.0137828	0.017424	1.40837	-5.85363	1.36E-05	6.43E-05
ENSORLG00000012532	0.450692	0.0319357	3.57883	0.000158914	0.00208136	0.0319357	0.401708	-3.46334	0.000142155	0.000549653
ENSORLG00000012577	6.90967	0.0490817	6.85626	2.76E-17	5.31E-15	0.0490817	0.522844	-3.18267	0.00288785	0.00813675
ENSORLG00000012626	11.5548	0.155295	5.96533	1.45E-16	2.54E-14	0.155295	41.3446	-7.83964	1.48E-65	2.13E-63
ENSORLG00000012657	3.00963	0.434269	2.47361	2.94E-05	0.000511487	0.434269	6.5884	-3.7072	3.11E-18	6.05E-17
ENSORLG00000012659	5.12606	0	14.3219	3.26E-27	2.10E-24	0	1.97062	-12.8761	1.43E-19	3.01E-18
ENSORLG00000012691	10.4228	3.77645	1.23548	0.000245592	0.00298654	3.77645	8.40766	-0.964457	0.00160618	0.00484555
ENSORLG00000012705	36.9175	16.0914	0.976831	0.00305767	0.0223313	16.0914	40.4122	-1.15157	4.20E-05	0.000181049
ENSORLG00000012717	9.49671	3.29823	1.62521	7.01E-05	0.00106409	3.29823	8.14281	-1.57401	2.23E-05	0.00010082
ENSORLG00000012747	1.21709	0.31555	1.69164	0.000982902	0.00915968	0.31555	13.3349	-5.17931	1.13E-44	7.81E-43
ENSORLG00000012762	25.7199	0.505304	5.38321	3.68E-20	1.07E-17	0.505304	112.024	-7.5595	4.85E-92	1.59E-89
ENSORLG00000012783	9.17536	0.105112	6.16162	9.43E-10	5.37E-08	0.105112	23.0896	-7.59168	3.48E-21	8.12E-20
ENSORLG00000012824	16.8657	4.61327	1.64098	6.73E-06	0.000142207	4.61327	27.084	-2.36814	2.22E-15	3.42E-14
ENSORLG00000012847	22.0637	5.21082	1.83821	1.72E-06	4.43E-05	5.21082	17.7593	-1.56426	1.16E-05	5.53E-05
ENSORLG00000012850	20.0404	2.00833	3.08856	1.49E-15	2.24E-13	2.00833	65.5471	-4.8386	1.91E-52	1.82E-50
ENSORLG00000012879	10.5937	1.9233	2.05272	6.35E-05	0.000975157	1.9233	27.3203	-3.62246	4.31E-28	1.48E-26
ENSORLG00000012892	2.87648	1.34136	0.977688	0.00250318	0.0190819	1.34136	4.88049	-1.84363	1.13E-10	1.11E-09
ENSORLG00000012951	13.6527	1.73816	2.81702	1.58E-12	1.45E-10	1.73816	14.8061	-3.34927	6.94E-18	1.30E-16
ENSORLG00000012964	14.9696	0.688469	4.20779	4.57E-21	1.42E-18	0.688469	51.6896	-6.04257	2.14E-53	2.09E-51
ENSORLG00000012968	0.388316	0.0722477	2.1959	0.000928552	0.0087485	0.0722477	2.05671	-4.63423	1.51E-25	4.53E-24
ENSORLG00000012972	8.97895	3.32886	1.20598	0.00475377	0.0313809	3.32886	12.9512	-1.79892	9.75E-08	6.54E-07
ENSORLG00000012981	32.6539	0.279783	6.61595	5.94E-21	1.80E-18	0.279783	137.204	-8.73462	1.06E-73	2.01E-71
ENSORLG00000012985	1.82111	0.201161	2.9471	1.38E-08	6.09E-07	0.201161	1.87747	-3.03404	4.62E-11	4.74E-10
ENSORLG00000013007	0.997469	0.0434587	4.11878	0.00029602	0.00344688	0.0434587	0.538663	-3.27828	0.00305419	0.00854517
ENSORLG00000013017	6.38639	2.47629	1.03099	0.00561643	0.0355811	2.47629	20.466	-2.64081	6.20E-18	1.17E-16
ENSORLG00000013037	4.53421	1.39701	1.49658	0.00015052	0.00199208	1.39701	9.67649	-2.64407	5.27E-18	1.00E-16
ENSORLG00000013048	3.48712	0.595928	2.3225	7.08E-05	0.00107068	0.595928	4.13182	-2.60406	2.98E-07	1.87E-06
ENSORLG00000013051	51.2096	0.711384	4.79352	7.86E-15	1.06E-12	0.711384	198.856	-6.74411	1.16E-65	1.68E-63
ENSORLG00000013056	7.33308	0.36693	4.02294	5.61E-23	2.48E-20	0.36693	17.4601	-5.18387	9.69E-54	9.62E-52
ENSORLG00000013074	2.59392	0.109306	4.27358	6.81E-06	0.00014355	0.109306	3.69317	-5.33712	4.98E-11	5.09E-10
ENSORLG00000013075	11.5301	0.0777187	6.96679	5.96E-22	2.29E-19	0.0777187	47.0903	-9.04453	1.34E-77	2.90E-75
ENSORLG00000013082	2.87639	0.741399	2.02363	0.000388472	0.00432406	0.741399	4.15948	-2.59952	4.56E-07	2.78E-06
ENSORLG00000013099	2.56999	0.785568	1.43997	0.00836156	0.0479938	0.785568	2.41347	-1.44026	0.00493227	0.0130352
ENSORLG00000013109	3.57881	0.566679	2.42808	3.80E-07	1.17E-05	0.566679	6.20455	-3.26567	2.13E-19	4.46E-18
ENSORLG00000013182	0.586419	0.00207267	7.56522	4.28E-07	1.30E-05	0.00207267	0.760279	-7.98594	1.37E-09	1.19E-08
ENSORLG00000013216	14.2903	0.399995	4.89228	2.54E-21	8.33E-19	0.399995	19.1674	-5.34415	2.07E-41	1.26E-39
ENSORLG00000013222	8.60768	0.833291	3.1364	7.68E-10	4.45E-08	0.833291	28.8684	-4.9262	2.03E-45	1.43E-43
ENSORLG00000013252	6.18375	2.66573	1.32804	0.00282195	0.0209951	2.66573	6.61536	-1.32274	0.0013811	0.00423707
ENSORLG00000013257	5.31506	1.26406	1.72727	0.000163698	0.00213847	1.26406	9.06621	-2.61844	1.31E-15	2.05E-14
ENSORLG00000013259	17.8444	7.43471	1.34541	0.000836501	0.00802746	7.43471	20.6398	-1.61039	1.59E-05	7.39E-05
ENSORLG00000013266	0.131479	0.0176037	2.66439	0.000571455	0.00589337	0.0176037	0.0846133	-2.07078	0.00511611	0.0134452
ENSORLG00000013273	0.439374	0.0427017	3.13755	5.21E-05	0.000824124	0.0427017	0.244645	-2.35168	0.00128536	0.00396932
ENSORLG00000013355	29.8356	6.09987	1.89513	1.73E-06	4.44E-05	6.09987	50.5273	-3.01424	4.14E-21	9.60E-20
ENSORLG00000013357	48.182	20.7193	0.988182	0.00202069	0.0161086	20.7193	118.43	-2.32907	1.49E-15	2.32E-14
ENSORLG00000013376	20.3809	0.0166443	9.83354	1.69E-16	2.91E-14	0.0166443	48.7651	-11.0997	2.93E-41	1.77E-39
ENSORLG00000013377	2.39263	1.01749	1.01375	0.00336031	0.0239675	1.01749	5.61173	-2.25733	6.36E-13	7.97E-12
ENSORLG00000013398	59.5361	27.2303	0.897113	0.00521406	0.0336592	27.2303	57.014	-0.87849	0.00127957	0.00395353
ENSORLG00000013414	1.44898	0.143217	3.10581	8.06E-05	0.00119175	0.143217	2.21635	-3.76134	4.95E-08	3.46E-07
ENSORLG00000013420	4.50042	1.3786	1.46456	0.0010774	0.00985515	1.3786	7.78571	-2.29216	1.93E-07	1.24E-06
ENSORLG00000013426	0.438246	0.0232157	4.59364	0.00100406	0.0093218	0.0232157	0.256753	-3.9686	0.00662525	0.0168868
ENSORLG00000013431	3.62881	0.04737	6.44578	1.47E-10	9.90E-09	0.04737	8.71835	-7.84275	1.50E-23	4.03E-22
ENSORLG00000013554	20.089	6.36112	1.42888	0.000145712	0.00193934	6.36112	55.1559	-2.92906	1.48E-23	4.00E-22
ENSORLG00000013573	0.365682	0	8.3571	0.000109526	0.00153332	0	0.730394	-9.28086	2.47E-06	1.33E-05
ENSORLG00000013589	0.271808	0.0148313	3.88737	0.0003856	0.00429751	0.0148313	0.347713	-4.28283	3.30E-05	0.000145034
ENSORLG00000013618	59.9335	2.96475	4.07912	8.68E-23	3.61E-20	2.96475	144.334	-5.42382	3.77E-48	3.00E-46
ENSORLG00000013631	15.5438	5.30203	1.53599	0.000460287	0.00495348	5.30203	55.4451	-3.58324	3.32E-30	1.27E-28
ENSORLG00000013668	0.750398	0.0789293	3.01551	0.00233385	0.0181349	0.0789293	29.6105	-8.29207	9.24E-71	1.61E-68
ENSORLG00000013675	17.5449	4.63804	1.7845	7.96E-07	2.26E-05	4.63804	31.002	-2.69166	1.38E-18	2.74E-17
ENSORLG00000013695	182.799	43.0241	1.77716	1.61E-07	5.48E-06	43.0241	365.959	-2.75617	2.65E-19	5.52E-18
ENSORLG00000013729	4.16455	1.72137	1.0435	0.00139118	0.0121024	1.72137	5.62322	-1.52146	8.24E-08	5.58E-07
ENSORLG00000013742	51.3996	0.052884	9.67484	1.15E-16	2.07E-14	0.052884	111.307	-10.8303	1.41E-21	3.38E-20
ENSORLG00000013785	0.178577	0	9.647	0.000395246	0.00438546	0	0.502851	-11.0704	6.95E-11	6.99E-10
ENSORLG00000013818	0.596422	0.0902537	1.79824	0.00362918	0.0253935	0.0902537	4.77907	-5.31018	3.17E-39	1.74E-37
ENSORLG00000013824	0.0419343	0	7.60103	0.00826505	0.0475943	0	0.0237967	-6.75818	0.0180366	0.0399192
ENSORLG00000013840	0.256069	0	9.76378	5.44E-06	0.000118801	0	0.126604	-8.74925	4.85E-05	0.000206292
ENSORLG00000013856	0.88075	0	11.0152	2.78E-09	1.43E-07	0	0.847633	-11.0196	1.23E-10	1.20E-09
ENSORLG00000013859	27.353	4.73015	2.30518	6.07E-07	1.78E-05	4.73015	108.644	-4.34007	6.67E-25	1.94E-23
ENSORLG00000013864	9.8619	4.07121	1.04207	0.00241105	0.0185594	4.07121	15.3032	-1.72037	1.64E-09	1.41E-08
ENSORLG00000013865	0.981433	0.0538877	3.93496	2.38E-05	0.000425621	0.0538877	3.69451	-5.8925	1.53E-16	2.62E-15
ENSORLG00000013903	4.39409	0.637476	2.5582	0.000446713	0.00483755	0.637476	15.6742	-4.43925	7.80E-16	1.25E-14
ENSORLG00000013905	53.967	24.1368	0.930896	0.00352527	0.0248533	24.1368	102.67	-1.90214	1.83E-11	1.97E-10
ENSORLG00000013908	157.244	3.30083	5.33487	8.79E-22	3.20E-19	3.30083	410.464	-6.76377	2.05E-51	1.86E-49
ENSORLG00000013913	5.6126	0.739695	2.67934	0.00299334	0.0219568	0.739695	21.3166	-4.65116	3.56E-11	3.70E-10
ENSORLG00000013915	46.0582	21.5011	0.867359	0.00783223	0.0458182	21.5011	83.9131	-1.77612	4.46E-10	4.10E-09
ENSORLG00000013920	0.0357747	0	7.34291	0.00153154	0.0130349	0	1.09327	-12.151	2.39E-15	3.67E-14
ENSORLG00000013926	3.01097	0.286776	3.15083	6.28E-05	0.000966626	0.286776	11.3802	-5.11487	2.17E-20	4.84E-19
ENSORLG00000013928	1.49623	0	13.1211	9.32E-18	1.89E-15	0	4.43556	-14.6212	4.98E-39	2.70E-37
ENSORLG00000013946	0.890842	0.00860267	6.38338	1.17E-06	3.18E-05	0.00860267	0.138376	-3.76919	0.00695763	0.0176133
ENSORLG00000014001	0.099889	0	7.25145	0.00107557	0.00984352	0	0.177192	-7.99567	0.00012807	0.000500009
ENSORLG00000014005	0.0461593	0	6.68324	0.00547526	0.0349371	0	0.028007	-5.95029	0.0103222	0.0247409
ENSORLG00000014080	0.588532	0.088428	2.48677	3.17E-05	0.000544324	0.088428	1.15928	-3.51683	2.55E-16	4.27E-15
ENSORLG00000014081	20.6456	8.29982	1.08323	0.000796642	0.0077077	8.29982	38.0551	-1.99151	7.63E-12	8.49E-11
ENSORLG00000014098	4.51826	0.307572	3.62869	2.01E-05	0.000367403	0.307572	25.6535	-6.1843	2.56E-23	6.82E-22
ENSORLG00000014114	6.91916	1.65917	1.83302	0.00101059	0.009375	1.65917	11.7736	-2.64817	5.58E-09	4.45E-08
ENSORLG00000014146	5.8817	0.27305	4.19002	2.42E-10	1.57E-08	0.27305	1.26306	-2.02613	0.00408157	0.0110172
ENSORLG00000014181	7.1387	2.07459	1.55527	0.0046129	0.0306455	2.07459	8.83826	-1.90321	1.03E-05	4.94E-05
ENSORLG00000014218	20.5435	4.18746	2.06417	1.56E-07	5.33E-06	4.18746	47.8292	-3.32854	1.07E-25	3.24E-24
ENSORLG00000014254	3.8067	1.19551	1.43992	2.57E-05	0.000453324	1.19551	5.41677	-1.99614	6.24E-12	7.00E-11
ENSORLG00000014269	0.55277	0.0897017	2.35282	0.00787362	0.0459919	0.0897017	1.0633	-3.33253	1.46E-05	6.86E-05
ENSORLG00000014281	7.95728	3.22418	1.07435	0.00535956	0.0343539	3.22418	13.5018	-1.88134	4.83E-09	3.88E-08
ENSORLG00000014287	12.1544	0.028554	8.45143	9.77E-15	1.28E-12	0.028554	60.8902	-10.8214	7.05E-30	2.64E-28
ENSORLG00000014290	0.892607	0.0457467	3.8467	0.00365704	0.0255278	0.0457467	0.674633	-3.52571	0.00684861	0.017366
ENSORLG00000014291	0.525593	0.0692237	2.66946	0.00460984	0.030639	0.0692237	0.377146	-2.15515	0.00906351	0.0221254
ENSORLG00000014304	0.152429	0	8.83701	2.54E-05	0.000448456	0	0.045517	-7.02131	0.016998	0.0379335
ENSORLG00000014356	5.69657	0.474618	3.34931	6.16E-08	2.31E-06	0.474618	11.2792	-4.38482	2.92E-22	7.27E-21
ENSORLG00000014380	23.3094	10.4143	0.933656	0.00563464	0.0356645	10.4143	53.6292	-2.17866	8.54E-14	1.16E-12
ENSORLG00000014384	3.89174	0.708765	2.16198	0.00314122	0.0227535	0.708765	4.09142	-2.27394	0.000628275	0.00208407
ENSORLG00000014386	17.2839	6.50965	1.16362	0.00171458	0.0141997	6.50965	29.047	-1.95897	1.40E-10	1.36E-09
ENSORLG00000014452	12.4425	4.32414	1.35726	0.00348842	0.0246685	4.32414	11.0312	-1.46032	0.000333538	0.00118464
ENSORLG00000014469	12.1055	5.45822	0.920056	0.00258651	0.0195889	5.45822	15.4563	-1.31518	2.24E-06	1.21E-05
ENSORLG00000014477	2.69676	2.50187	2.21875	0.00343463	0.0243795	2.50187	7.50639	-3.72349	3.99E-12	4.59E-11
ENSORLG00000014506	4.3603	1.57658	1.24301	0.00292706	0.021614	1.57658	4.88323	-1.45006	7.22E-06	3.57E-05
ENSORLG00000014547	23.3982	0.140309	7.1125	7.19E-16	1.12E-13	0.140309	77.9967	-8.90704	8.92E-30	3.32E-28
ENSORLG00000014563	0.0375997	0	7.43888	0.000951909	0.00892954	0	0.477063	-10.9143	1.70E-10	1.64E-09
ENSORLG00000014609	1.21628	0.044039	4.55147	8.48E-10	4.89E-08	0.044039	1.49028	-4.8842	1.80E-14	2.58E-13
ENSORLG00000014620	17.2872	0.16517	6.40765	5.06E-10	3.04E-08	0.16517	85.9572	-8.76658	7.61E-47	5.74E-45
ENSORLG00000014696	1.06603	0.037146	4.05501	1.55E-06	4.06E-05	0.037146	1.95681	-3.90967	1.80E-07	1.16E-06
ENSORLG00000014751	1.36485	0.206967	2.48473	0.000675089	0.00672484	0.206967	3.14213	-3.72759	3.84E-11	3.98E-10
ENSORLG00000014757	38.7659	16.9346	0.965492	0.0050932	0.0330418	16.9346	145.754	-2.92103	2.97E-23	7.87E-22
ENSORLG00000014772	5.87676	0.0961323	5.68195	6.05E-11	4.39E-09	0.0961323	5.58565	-5.66241	6.74E-18	1.27E-16
ENSORLG00000014775	2.58087	0.281288	2.91079	6.03E-05	0.000931292	0.281288	6.92382	-4.30744	1.13E-13	1.52E-12
ENSORLG00000014776	19.5717	4.77326	1.84003	1.71E-05	0.000320397	4.77326	43.286	-3.01169	1.53E-20	3.45E-19
ENSORLG00000014777	25.5624	6.89173	1.66389	4.76E-05	0.000764379	6.89173	15.5812	-0.989774	0.00330192	0.00915016
ENSORLG00000014801	8.72312	2.86946	1.37152	0.00105476	0.00970585	2.86946	6.81507	-1.0614	0.00493409	0.013039
ENSORLG00000014836	24.2866	0.824233	4.6443	4.09E-12	3.53E-10	0.824233	81.971	-6.43702	9.92E-47	7.47E-45
ENSORLG00000014846	0.103062	0	8.12828	0.00460027	0.0305961	0	0.164161	-8.73375	1.31E-05	6.18E-05
ENSORLG00000014890	0.323104	0.00248267	6.48227	5.35E-05	0.000841964	0.00248267	0.145009	-5.48918	0.000616477	0.00205035
ENSORLG00000014892	0.301921	0.0823277	1.64266	0.00499042	0.0325483	0.0823277	0.477557	-2.33926	2.66E-06	1.42E-05
ENSORLG00000014894	0.808245	0.142047	2.17734	0.00157363	0.0133029	0.142047	0.859551	-2.24265	0.000525914	0.00178185
ENSORLG00000014898	1.77321	0.0109447	7.29438	7.05E-10	4.12E-08	0.0109447	2.58318	-7.86339	2.41E-14	3.41E-13
ENSORLG00000014929	27.8275	9.19374	1.35336	0.000192119	0.00243161	9.19374	48.2296	-2.20799	1.04E-13	1.40E-12
ENSORLG00000014932	2.64905	0.796845	2.02075	0.000467742	0.00501692	0.796845	4.61527	-3.10879	3.70E-16	6.08E-15
ENSORLG00000014949	28.1809	6.13372	1.94423	5.25E-08	2.00E-06	6.13372	73.5243	-3.37808	2.10E-28	7.37E-27
ENSORLG00000014951	9.87561	0.142019	5.8841	9.37E-39	1.57E-35	0.142019	24.8438	-7.25984	8.36E-89	2.58E-86
ENSORLG00000014959	1.41835	0.105728	3.5036	0.000180359	0.0023176	0.105728	1.78447	-3.87865	1.22E-05	5.80E-05
ENSORLG00000014993	0.286139	0	9.99396	4.22E-06	9.54E-05	0	0.866256	-11.512	1.47E-12	1.78E-11
ENSORLG00000014994	0.961531	0.133482	2.71137	0.000216973	0.00269885	0.133482	1.56107	-3.35915	1.51E-07	9.89E-07
ENSORLG00000015006	2.50953	0.387512	2.46605	1.17E-09	6.57E-08	0.387512	4.51254	-3.35601	3.72E-25	1.10E-23
ENSORLG00000015009	5.94674	0.475302	3.40313	4.54E-08	1.76E-06	0.475302	5.91077	-3.44701	1.25E-10	1.22E-09
ENSORLG00000015036	1.27116	0.153207	2.82023	0.000148717	0.00197265	0.153207	2.20521	-3.6581	3.24E-08	2.33E-07
ENSORLG00000015046	0.0584227	0	11.9125	7.64E-12	6.42E-10	0	3.94665	-17.9243	5.14E-150	3.01E-146
ENSORLG00000015050	10.9735	4.20509	1.15343	0.0018684	0.015123	4.20509	8.23802	-0.783103	0.0206557	0.0448408
ENSORLG00000015065	9.52734	2.0139	2.19221	9.30E-07	2.58E-05	2.0139	7.7518	-2.37377	4.17E-09	3.38E-08
ENSORLG00000015066	16.7507	7.53007	0.921802	0.00404657	0.0276199	7.53007	16.3619	-0.929961	0.000940855	0.00299735
ENSORLG00000015091	0.73111	0.159931	2.4073	0.0047211	0.0312118	0.159931	1.68793	-3.81186	1.89E-07	1.22E-06
ENSORLG00000015106	0.0653397	0	9.31925	0.000740791	0.00725868	0	0.012015	-6.86916	0.0158138	0.0356413
ENSORLG00000015157	12.2989	4.94326	1.33742	5.46E-05	0.000854089	4.94326	17.0416	-1.90358	2.60E-10	2.46E-09
ENSORLG00000015162	11.4688	4.19715	1.22271	0.0060104	0.0374881	4.19715	10.5733	-1.14494	0.00362913	0.00994327
ENSORLG00000015169	11.9268	2.66501	1.92662	4.41E-05	0.000717371	2.66501	53.6253	-4.14458	2.13E-31	8.56E-30
ENSORLG00000015188	0.0379797	0	6.76348	0.00329342	0.0235759	0	0.0392767	-6.73038	0.0188575	0.0414515
ENSORLG00000015197	11.1366	3.83362	1.30123	0.000503569	0.00533165	3.83362	26.2344	-2.57783	1.84E-13	2.42E-12
ENSORLG00000015199	10.788	1.11143	3.02596	1.84E-14	2.29E-12	1.11143	24.4511	-4.25378	1.69E-33	7.46E-32
ENSORLG00000015237	98.4892	28.5271	1.55875	1.01E-05	0.000202416	28.5271	200.7	-2.62737	6.11E-14	8.38E-13
ENSORLG00000015257	30.1481	12.7928	1.00404	0.00111491	0.010125	12.7928	51.9915	-1.83601	9.59E-11	9.50E-10
ENSORLG00000015259	13.3776	3.98738	1.51596	6.34E-05	0.000974647	3.98738	20.6094	-2.17993	9.55E-11	9.47E-10
ENSORLG00000015261	103.196	15.4788	1.82677	7.59E-07	2.17E-05	15.4788	275.647	-2.96293	2.87E-19	5.97E-18
ENSORLG00000015292	5.90145	0.185076	4.72929	1.33E-12	1.24E-10	0.185076	2.06086	-3.25557	1.67E-05	7.76E-05
ENSORLG00000015327	4.57493	1.25268	1.63179	0.000340745	0.00388576	1.25268	10.0481	-2.75266	3.06E-15	4.68E-14
ENSORLG00000015350	17.957	4.32552	2.05718	6.05E-10	3.58E-08	4.32552	27.3139	-2.66654	4.06E-19	8.35E-18
ENSORLG00000015367	4.76532	1.35729	1.62033	0.00193138	0.0155332	1.35729	8.81462	-2.63071	7.30E-10	6.56E-09
ENSORLG00000015392	12.0529	0.0479527	9.88051	5.39E-21	1.66E-18	0.0479527	52.9943	-12.0823	5.55E-62	7.12E-60
ENSORLG00000015417	1.25906	0.254109	2.19241	0.00557539	0.0353845	0.254109	2.61901	-3.29466	5.66E-07	3.40E-06
ENSORLG00000015460	8.83426	3.75765	1.12056	0.00401548	0.0274501	3.75765	15.4027	-1.93196	1.12E-09	9.79E-09
ENSORLG00000015476	0.147094	0	7.28839	0.00265412	0.0200016	0	0.320827	-8.32806	5.45E-05	0.000229141
ENSORLG00000015479	6.50899	0.025874	7.64871	2.23E-06	5.53E-05	0.025874	25.8437	-9.65338	3.78E-18	7.29E-17
ENSORLG00000015482	10.2718	4.80111	0.867159	0.00846674	0.048362	4.80111	15.0693	-1.46569	5.01E-07	3.04E-06
ENSORLG00000015493	5.9957	0.852698	3.62034	7.91E-18	1.62E-15	0.852698	18.5388	-5.15785	2.76E-37	1.41E-35
ENSORLG00000015513	19.5377	5.81234	1.51866	0.00516186	0.0333648	5.81234	66.0729	-3.3209	1.26E-22	3.21E-21
ENSORLG00000015563	0.193487	0.015095	3.38915	0.00642413	0.039372	0.015095	0.163161	-3.20296	0.00844787	0.0208206
ENSORLG00000015570	3.68281	1.09122	1.48022	0.000325867	0.00374387	1.09122	2.93538	-0.985659	0.0106262	0.0253574
ENSORLG00000015571	7.52142	0.302007	4.401	0.000364307	0.00409895	0.302007	20.1839	-5.85918	5.43E-07	3.27E-06
ENSORLG00000015578	31.392	5.82114	2.21223	8.71E-10	4.98E-08	5.82114	71.7515	-3.45613	4.71E-27	1.55E-25
ENSORLG00000015603	19.5652	7.06621	1.23916	0.000800636	0.00773788	7.06621	63.0174	-2.97001	9.40E-25	2.71E-23
ENSORLG00000015609	0.16477	0	7.54947	0.0016041	0.0134836	0	0.0591733	-6.04724	0.010971	0.026104
ENSORLG00000015623	16.9299	4.59024	1.6559	0.000105917	0.00148987	4.59024	47.1621	-3.17595	3.89E-24	1.08E-22
ENSORLG00000015649	12.6677	1.44502	2.70526	1.08E-07	3.80E-06	1.44502	6.12815	-1.8623	0.000639543	0.00211766
ENSORLG00000015666	11.9121	1.34719	2.91149	6.49E-12	5.51E-10	1.34719	31.8914	-4.37837	2.95E-44	2.00E-42
ENSORLG00000015702	39.0244	9.46081	1.81221	2.01E-06	5.03E-05	9.46081	103.11	-3.25959	4.75E-26	1.47E-24
ENSORLG00000015703	0.526036	0.0167077	4.57955	0.00656886	0.0400232	0.0167077	0.906298	-5.31281	0.000705104	0.00231058
ENSORLG00000015724	0.669319	0.0250123	4.8849	0.000251465	0.00303708	0.0250123	0.273447	-3.41492	0.00728135	0.0183206
ENSORLG00000015746	59.9308	0.501137	6.68538	7.90E-40	1.55E-36	0.501137	200.053	-8.47259	1.66E-85	4.62E-83
ENSORLG00000015767	0.496326	0.032554	3.68246	4.59E-05	0.000741793	0.032554	7.6961	-7.69869	5.33E-51	4.72E-49
ENSORLG00000015772	1.01368	0.591283	1.06976	0.00823489	0.047498	0.591283	1.794	-1.44629	2.73E-05	0.000121627
ENSORLG00000015791	0.651533	0.01845	4.88454	0.00286747	0.0212807	0.01845	0.369008	-4.00058	0.0159788	0.0359671
ENSORLG00000015795	12.4159	1.19208	3.14747	1.69E-19	4.21E-17	1.19208	18.0484	-3.72973	1.14E-32	4.83E-31
ENSORLG00000015799	10.1315	4.51621	0.934974	0.00431269	0.0290827	4.51621	9.37245	-0.864829	0.00291703	0.00820714
ENSORLG00000015805	3.91675	0.207312	4.00649	2.56E-08	1.06E-06	0.207312	17.3381	-6.19991	2.28E-45	1.60E-43
ENSORLG00000015815	17.3811	3.66838	2.00291	1.43E-07	4.94E-06	3.66838	48.4683	-3.52737	1.25E-31	5.09E-30
ENSORLG00000015817	13.3188	2.50798	2.25396	3.53E-07	1.10E-05	2.50798	48.2804	-4.16236	4.66E-32	1.94E-30
ENSORLG00000015824	60.4002	14.6759	1.81327	1.36E-05	0.000262656	14.6759	115.4	-2.78579	1.99E-18	3.93E-17
ENSORLG00000015836	4.31836	0.823674	2.69163	6.36E-05	0.000976822	0.823674	7.63158	-3.58587	3.31E-12	3.85E-11
ENSORLG00000015857	2.99072	0.053056	5.61879	2.08E-28	1.46E-25	0.053056	3.79317	-5.96249	6.59E-47	4.99E-45
ENSORLG00000015863	0.109279	0	6.53826	0.00756712	0.044726	0	0.664115	-10.8768	2.98E-10	2.81E-09
ENSORLG00000015870	0.09917	0	10.8859	2.46E-09	1.28E-07	0	0.0347267	-9.30704	3.39E-06	1.77E-05
ENSORLG00000015894	15.547	4.98925	1.34992	0.00142541	0.0123455	4.98925	40.4868	-2.78997	7.95E-19	1.61E-17
ENSORLG00000015951	105.767	24.3692	1.86395	5.88E-08	2.21E-06	24.3692	232.962	-3.0548	6.14E-22	1.49E-20
ENSORLG00000015960	6.5993	0.0381823	7.05884	2.21E-21	7.39E-19	0.0381823	15.6255	-8.3293	1.70E-44	1.16E-42
ENSORLG00000015978	0.101067	0	7.54809	0.0016993	0.014093	0	0.599752	-9.95266	5.60E-08	3.88E-07
ENSORLG00000015988	10.4012	3.96766	1.15925	0.00464174	0.0308139	3.96766	21.1256	-2.22258	4.47E-12	5.12E-11
ENSORLG00000016011	2.72829	1.21601	0.968172	0.00568706	0.0359384	1.21601	2.80838	-1.00663	0.0020275	0.00594963
ENSORLG00000016083	1.08089	0.31779	2.37342	0.000602571	0.00614084	0.31779	1.84729	-3.26574	1.19E-08	9.06E-08
ENSORLG00000016096	0.64473	0.00819	5.8119	0.00089438	0.00848617	0.00819	2.06694	-7.51934	4.83E-07	2.94E-06
ENSORLG00000016109	8.72902	2.93198	1.34381	0.000126013	0.00172253	2.93198	7.39653	-1.14515	0.000471016	0.00161531
ENSORLG00000016121	5.56537	1.5525	1.60966	4.79E-05	0.000769238	1.5525	8.90225	-2.33835	9.13E-13	1.13E-11
ENSORLG00000016129	21.1653	1.76558	3.3618	4.16E-15	5.89E-13	1.76558	48.055	-4.59707	1.07E-33	4.76E-32
ENSORLG00000016140	20.0613	6.08289	1.45676	0.000435633	0.00474593	6.08289	44.588	-2.61531	2.04E-18	4.01E-17
ENSORLG00000016142	7.66605	0.276358	4.5576	1.08E-12	1.04E-10	0.276358	26.6006	-6.39565	1.71E-63	2.31E-61
ENSORLG00000016146	6.10653	1.43651	1.85274	0.00467316	0.030976	1.43651	27.2629	-4.05685	1.46E-21	3.50E-20
ENSORLG00000016148	40.3141	11.757	1.56582	3.74E-06	8.60E-05	11.757	81.5838	-2.58036	2.51E-18	4.91E-17
ENSORLG00000016149	16.7452	6.48043	1.1305	0.00695536	0.0418945	6.48043	20.2101	-1.44068	0.000107838	0.00042827
ENSORLG00000016184	1.08831	0.004866	7.48642	6.91E-07	1.99E-05	0.004866	3.00388	-8.99956	1.11E-14	1.62E-13
ENSORLG00000016192	0.513291	0.00768533	4.01829	0.00456895	0.0304336	0.00768533	0.530842	-3.9179	0.00638659	0.0163454
ENSORLG00000016194	20.31	5.25209	1.68662	3.47E-07	1.08E-05	5.25209	50.9391	-2.91349	1.44E-22	3.65E-21
ENSORLG00000016248	0.650954	0.0279347	4.29444	0.00184743	0.0150047	0.0279347	3.62185	-6.80448	6.54E-08	4.49E-07
ENSORLG00000016293	0.712926	0.253009	1.47883	0.00766058	0.0451195	0.253009	3.16526	-3.65216	7.99E-17	1.39E-15
ENSORLG00000016305	10.6035	0.734886	3.61844	8.71E-15	1.16E-12	0.734886	21.7193	-4.69038	1.19E-28	4.24E-27
ENSORLG00000016364	5.83336	1.53989	1.68831	2.80E-06	6.70E-05	1.53989	18.0132	-3.35302	8.09E-25	2.34E-23
ENSORLG00000016368	6.72365	0.857753	2.7396	4.93E-05	0.000788283	0.857753	6.13038	-2.65007	2.44E-05	0.00010962
ENSORLG00000016371	43.4155	18.3643	0.934685	0.00547811	0.0349478	18.3643	79.3756	-1.80921	5.04E-10	4.61E-09
ENSORLG00000016385	3.88951	0.135153	3.85554	5.77E-06	0.000124564	0.135153	3.08752	-4.05573	1.79E-07	1.16E-06
ENSORLG00000016407	37.3358	1.659	4.25807	9.23E-22	3.33E-19	1.659	98.9228	-5.69945	7.25E-40	4.13E-38
ENSORLG00000016437	19.3488	1.22644	3.75453	2.78E-10	1.76E-08	1.22644	40.6945	-4.87844	4.27E-33	1.85E-31
ENSORLG00000016444	36.7994	14.2179	1.13977	0.00764004	0.0450592	14.2179	135.478	-3.06322	1.03E-23	2.79E-22
[truncated: 967 more rows]
